# Supplementary material for: Epigenetic models developed for plains zebras predict age in domestic horses and endangered equids
Source: Commun Biol. 2021 Dec 17;4:1412. doi: 10.1038/s42003-021-02935-z (PMC8683477; doi:10.1038/s42003-021-02935-z)
Supplement: Supplementary file 4 — Supplementary Data 1 [file 42003_2021_2935_MOESM4_ESM.xlsx]

## Sheet: EPM_blood
Site	Rate	Intercept
cg00038849	-0.0145319	0.576442
cg00045149	0.014255	0.0825947
cg00100281	0.00973913	0.0562711
cg00138195	0.00598807	0.0135807
cg00243488	-0.0190294	0.442282
cg00301020	-0.00270051	0.858116
cg00310215	0.0107596	0.0639645
cg00564054	-3.42945e-05	0.957746
cg00585733	0.00808579	0.0332046
cg00650240	-0.0250883	0.672052
cg00672657	0.00824516	0.0753049
cg00738572	-0.00603117	0.875105
cg00847015	-0.014456	0.874744
cg00867443	-0.00328435	0.927857
cg00918383	-0.00551529	0.924627
cg00939855	-0.00162977	0.838057
cg00957561	-0.0129837	0.367631
cg01033833	0.017765	0.0740633
cg01053290	-0.0234763	0.67379
cg01099217	0.00574994	0.0502578
cg01112551	-0.00289251	0.800736
cg01187271	-0.0119911	0.607593
cg01238435	-0.0114383	0.918414
cg01403539	-0.0213152	0.431961
cg01476696	-0.00336318	0.909293
cg01685922	0.00755397	0.152084
cg01923669	-0.00220241	0.83279
cg02107949	0.00939059	0.226611
cg02231349	-0.0111646	0.612328
cg02681015	0.00993853	0.111745
cg02770072	-0.00297672	0.859958
cg02873524	0.0114141	0.060496
cg02951257	0.00521151	0.0473853
cg03086565	-0.00914852	0.8226
cg03144020	0.0084111	0.065811
cg03267882	0.00696059	0.155352
cg03391684	0.0123983	0.141036
cg03466638	-0.0059599	0.890152
cg03559209	0.00504637	0.0625918
cg03649776	0.00839405	0.0732037
cg03676044	0.0073412	0.0810686
cg03712198	-0.019292	0.822838
cg03740978	0.0106928	-0.00495282
cg03775588	0.00700744	0.00393168
cg03802948	-0.000686108	0.917501
cg03847760	-0.0126455	0.904249
cg03920533	-0.0187899	0.938399
cg03962027	-0.0358315	0.802433
cg04290831	-0.00446972	0.867611
cg04329261	0.000375311	0.945792
cg04342828	0.00949754	0.1125
cg04407088	0.00788206	0.078473
cg04426458	-0.00643341	0.917185
cg04580151	-0.00415787	0.905238
cg04609744	0.000723403	0.936877
cg04623623	0.0110749	0.0569027
cg04817453	-0.00407775	0.914996
cg04832063	-0.0132546	0.648279
cg04837182	-0.0054072	0.852991
cg04858567	0.00701389	0.0636927
cg04942919	0.00403544	0.0236888
cg05006349	0.00748943	0.0562486
cg05078979	0.00429021	0.0207836
cg05088060	-0.00272057	0.928573
cg05093280	-0.0153004	0.857956
cg05147550	-0.00921776	0.869849
cg05200513	-0.0206047	0.514445
cg05204798	0.010956	0.0946345
cg05213609	0.00780334	0.0627111
cg05216621	0.00477094	0.0156535
cg05265270	-0.00330463	0.850494
cg05341636	0.0075981	0.0436337
cg05362516	0.010941	0.064484
cg05506365	0.0120589	0.142948
cg05528361	0.00789942	0.0731825
cg05551621	0.0110085	0.130451
cg05722263	0.00692089	0.0157504
cg05739278	-0.0128887	0.579906
cg05742354	0.00667263	0.0410432
cg05757789	0.00722323	0.0734863
cg05770325	0.0134494	0.0883007
cg05798256	0.00531296	0.103038
cg05902128	0.00945549	0.127242
cg05992953	0.000645937	0.95689
cg06057308	-0.000856881	0.89936
cg06063479	-0.00621473	0.893833
cg06082741	0.0105415	0.0731802
cg06153489	-0.0148898	0.628787
cg06191395	-0.012681	0.695985
cg06242145	0.00537686	0.0143535
cg06421474	0.0172724	0.083088
cg06433674	0.00557394	0.0119991
cg06624291	0.00678136	0.261494
cg06682970	-0.0167924	0.756686
cg06721772	-0.00335282	0.901847
cg06818307	0.00330229	0.0291134
cg06849858	-0.00460596	0.228861
cg06921573	0.00840741	0.130761
cg06961931	-0.00478368	0.942242
cg07115282	0.00571252	0.0235699
cg07254243	0.00930154	0.0462269
cg07351279	-0.00479038	0.910705
cg07536573	0.0142264	0.255695
cg07570570	0.00876558	0.0326336
cg07588415	0.00515338	0.0298486
cg07751402	0.00498808	0.0555083
cg07863286	-0.0155866	0.555375
cg07933800	0.00834772	0.0900767
cg08061729	0.00546533	-0.00325865
cg08078389	-0.0117065	0.961368
cg08121938	0.00329767	0.0504524
cg08159677	-0.00412955	0.884926
cg08230071	-0.00093401	0.902306
cg08284867	-0.0214881	0.559528
cg08368788	0.00684323	0.0906121
cg08406045	0.00616051	0.0358933
cg08464601	0.012115	0.0805923
cg08523272	-0.00412123	0.879379
cg08588194	0.0104754	0.108136
cg08665685	0.0173814	0.183508
cg08676748	0.0174499	0.036898
cg08854986	0.00646215	0.0800022
cg08877390	-0.0104736	0.227692
cg08935648	-0.0187169	0.467173
cg09012513	0.0040593	0.0465267
cg09019938.1	0.00679719	0.0381938
cg09019938.2	0.00687201	0.036149
cg09254127	-0.00345429	0.957067
cg09254458	-0.00590548	0.835717
cg09255391	-0.00541352	0.902752
cg09422126	-0.0106734	0.863313
cg09643313	0.00484687	0.026849
cg09657570	-0.00408705	0.91926
cg09673208	0.0130177	0.0802396
cg09825961	-0.0279463	0.847217
cg09955719	0.00997871	0.112969
cg10004186	-0.000920696	0.941584
cg10033233	-0.00450018	0.902815
cg10066933	-0.00896908	0.55933
cg10136700	-0.0207436	0.667317
cg10175465	-0.0080028	0.891052
cg10307560	0.00618913	0.0667873
cg10415826	-0.00463598	0.768861
cg10432909	-0.00168239	0.91889
cg10587919	0.00818931	-0.00402432
cg10894546	-0.00477086	0.927154
cg10908570	-0.00749982	0.847814
cg10975089	-0.00484404	0.838287
cg11097249	-0.00741683	0.842355
cg11105807	0.0107663	0.136306
cg11106122	0.00524878	0.0292475
cg11439618	0.0115947	0.0966945
cg11448896	0.0070333	0.187321
cg11546656	0.0085579	0.0304486
cg11619693	-0.00327866	0.883313
cg11626190	0.00787792	0.0102168
cg11634198	0.00713679	0.287739
cg11654048	-0.01225	0.953302
cg11672180	0.00777431	0.195174
cg11690870	-0.022295	0.492118
cg11716762	0.010068	0.15682
cg11728741	0.00695759	0.122139
cg11844174	-0.000668366	0.906575
cg12199330	-0.00612364	0.859259
cg12263847	0.00804085	0.0633013
cg12292323	0.00491168	0.0652509
cg12302541	0.0130101	0.100899
cg12370200	-0.026505	0.438639
cg12373771	0.0112862	0.23916
cg12376071	-0.0174219	0.498107
cg12642246	0.000204667	0.965871
cg12695436	-0.0060499	0.918664
cg12774174	0.00705629	0.0147228
cg12841266	0.0113739	0.0692033
cg12880090	-0.00172938	0.885672
cg12945499	-0.0119222	0.893527
cg12958745	-0.00240067	0.898213
cg13078884	0.00811678	0.211608
cg13229442	-0.00472007	0.785023
cg13366440	0.0113152	0.0540015
cg13427075	-0.00173054	0.91817
cg13446364	0.0129368	0.154573
cg13475335	-0.0231232	0.766191
cg13475927	-0.00858905	0.809019
cg13493136	-0.00783748	0.692989
cg13684228	-0.0156445	0.873303
cg13684852	-0.0127361	0.612256
cg13871255	0.012111	0.0523229
cg13906190	0.0107739	0.0731058
cg13909487	0.00982835	0.0799785
cg13962734	-0.00893241	0.873773
cg13964563	-0.0261903	0.701762
cg13993336	0.00624604	0.020112
cg14027184	-0.0139842	0.865633
cg14044498	-0.00360552	0.867599
cg14048083	-0.00560613	0.580863
cg14083273	-0.0056259	0.809429
cg14102390	0.0170464	0.101801
cg14102676	0.00922034	0.17719
cg14115575	0.00833032	0.0679399
cg14176207	0.00702608	0.0303043
cg14242190	-0.00200034	0.943335
cg14270348	0.00812991	0.0442284
cg14424049	0.00589386	0.0203779
cg14484649	0.00400611	0.0513789
cg14614737	0.00982834	0.080183
cg14625759	-0.00114233	0.896988
cg14640670	-0.00555341	0.787393
cg14667871	0.0209892	0.0978617
cg14758371	-0.0126968	0.9736
cg14801866	0.0102188	0.28432
cg14822418	-0.0076646	0.86891
cg14857700	-0.012411	0.910168
cg14907557	0.00764678	0.00410242
cg14941902	-0.00465079	0.806885
cg15032244	0.00368125	0.0139135
cg15044533	-0.0156498	0.914031
cg15124968	0.010033	0.0602162
cg15201218	-0.0116663	0.830069
cg15262576	-0.0029289	0.866029
cg15398301	-0.00886799	0.894387
cg15447184	0.0124972	0.136951
cg15456301	0.00866171	0.10833
cg15508321	-0.00597006	0.786043
cg15682828	0.00733785	0.22587
cg15706312	-0.00653922	0.88973
cg15755084	0.0146449	0.037913
cg15924973	-0.0116859	0.815715
cg15956344	0.011817	0.101792
cg16021411	-0.00462305	0.807172
cg16024222	0.00623341	0.034571
cg16184138	-0.013512	0.918071
cg16264705	0.0214066	0.0880224
cg16366051	-0.00928849	0.926
cg16492083	-0.00514874	0.873751
cg16501308	0.0113486	0.0265744
cg16524928	0.00849846	0.238503
cg16734287	0.00567063	0.0311647
cg16847788	-0.00206584	0.917754
cg16919161	-0.00772629	0.790666
cg16981310	-0.00814511	0.798883
cg17003896	-0.0195455	0.814857
cg17011396	-0.0212412	0.640862
cg17078045	0.0124586	0.0226368
cg17183991	0.0104043	0.0449363
cg17333429	-0.00212789	0.910171
cg17437489	-0.0307865	0.918885
cg17514125	0.0076825	0.0863355
cg17548238	-0.00688153	0.740136
cg17755632	-0.0145309	0.729897
cg17831448	-0.00699539	0.870814
cg17834752	0.00758871	0.0693381
cg17850518	0.00670365	0.0890045
cg17924340	0.0073863	-0.00225729
cg17939749	-0.0082778	0.811003
cg18118286	-0.00702988	0.665754
cg18144559	-0.00411485	0.358938
cg18260132	-0.00340274	0.841441
cg18388380	0.0140428	0.0570581
cg18445571	0.00442716	0.0731387
cg18459433	-0.0189711	0.8702
cg18470619	-0.00527465	0.603248
cg18713298	-0.001873	0.947517
cg18720302	-0.0100189	0.91328
cg18760617	0.00914868	0.0723682
cg18772588	0.00957165	0.0869769
cg18821963	0.0126564	0.156375
cg18945204	-0.00987883	0.71777
cg18964721	0.0114122	0.0774341
cg18992104	-0.00383196	0.851559
cg19054310	-0.00749528	0.871904
cg19068864	-0.00701286	0.842782
cg19101454	0.00746557	0.0608774
cg19107290	0.00718764	0.120382
cg19227263	0.0096619	-0.00153348
cg19275555	-0.00356033	0.940484
cg19614548	0.0116352	0.0494717
cg19627326	-0.000645915	0.912592
cg19631884	0.00645644	0.0054519
cg19648853	0.00741558	-0.00521957
cg19670346	-0.0162562	0.768563
cg19825429	-0.0129726	0.732545
cg19888626	-0.00713688	0.848488
cg19908097	0.0002055	0.927844
cg19983424	0.00443904	0.0396056
cg20012467	0.0187538	0.102866
cg20016595	-0.00793006	0.814102
cg20219431	-0.0107433	0.904102
cg20291049	0.0130736	0.214583
cg20327494	-0.0134162	0.650883
cg20382695	0.00848368	0.144297
cg20569293	-0.0154574	0.768043
cg20570891	-0.0110117	0.726328
cg20615601	-0.0035295	0.926498
cg20864644	-0.000507062	0.911249
cg20940153	0.00888428	0.0908722
cg21067017	0.00689471	0.0355657
cg21162812	0.0063501	0.0125905
cg21213437	0.00904105	0.0594381
cg21247898	-0.0203472	0.474173
cg21378776	-0.00336008	0.926368
cg21532698	0.0107227	0.0568649
cg21544950	-0.00585687	0.903242
cg21583981	0.0102053	0.0656885
cg21633426	-0.0213889	0.77239
cg21674989	-0.0164751	0.818471
cg21767196	0.00724079	0.10211
cg21801378	0.00785692	0.00490563
cg21826154	-0.00347916	0.884038
cg22040516	0.0084939	0.0637501
cg22053627	0.00894374	0.103208
cg22223787	-0.00215292	0.921146
cg22289452	-0.00625962	0.933086
cg22306928	0.0101309	0.00031317
cg22498817	-0.0166034	0.892555
cg22620222	-0.00824534	0.919257
cg22674717	0.00773501	0.0333907
cg22699121	-0.0196405	0.884274
cg22893791	0.0082439	0.0924552
cg22899100	0.00505394	0.0663421
cg22925388	-0.00473722	0.841085
cg23037611	0.00816118	0.0650686
cg23055029	0.0129311	0.0217744
cg23081193	0.00603056	0.0364176
cg23087335	-0.00329655	0.914447
cg23222225	-0.0092684	0.708492
cg23252695	0.00463832	0.0476048
cg23486454	-0.0278021	0.878401
cg23490170	-0.00621247	0.940238
cg23644927	0.0114102	0.121517
cg23653081	0.00998942	0.0669642
cg23743304	0.0116415	0.0504373
cg23763736	0.00978025	0.0466149
cg23835585	0.00956184	0.0475849
cg23871832	0.00818817	0.0536203
cg23923649	0.00881402	0.0673526
cg24012221	0.0192365	0.0353658
cg24184266	0.0117528	0.0880102
cg24277252	0.00646082	0.0646316
cg24334980	-0.00388534	0.677781
cg24396269	-0.0112486	0.771113
cg24420607	0.00759977	0.0835235
cg24450217	0.00523826	0.0143344
cg24499728	0.00723469	0.0486469
cg24620051	0.00794717	0.0630576
cg24799293	0.0192987	0.107353
cg24830580	-0.00991977	0.444446
cg24855577	0.0111675	0.00289853
cg24879461	-0.00207315	0.945414
cg24942186	0.012002	0.0594961
cg24977387	-0.000487914	0.947277
cg25030476	0.00720623	0.00721014
cg25054583	0.00901428	0.0339546
cg25074420	0.00634977	0.193905
cg25078366	0.0159962	0.00830243
cg25194110	0.00635073	0.0963647
cg25239681	0.00105168	0.954989
cg25244901	-0.00782405	0.542847
cg25280906	-0.0166442	0.866186
cg25400234	0.00888608	0.0797132
cg25404477	0.00799077	0.0572885
cg25430089	-0.0257772	0.953925
cg25555481	-0.0155095	0.861853
cg25603344	-0.0120009	0.34009
cg25745712	0.0076425	0.0475324
cg25803927	0.00461332	0.0201256
cg25828564	0.000229117	0.9488
cg25947399	-0.0222623	0.942476
cg26093175	0.0067501	0.0636785
cg26151482	0.00611719	-0.00177087
cg26166804	0.00536082	0.0348393
cg26237529	-0.00533113	0.894576
cg26300812	0.023601	0.0184242
cg26348411	0.0108761	0.00787755
cg26445924	-0.00950804	0.938943
cg26507427	0.00791457	0.318029
cg26589497	-0.00629802	0.546185
cg26626089	0.0109918	0.172209
cg26677226	-0.0144485	0.709038
cg26710381	-0.020526	0.614904
cg26845448	0.0166092	0.10912
cg26927472	-0.00746198	0.611585
cg27096599	0.0148171	0.0660311
cg27097585	-0.00106476	0.945791
cg27160249	0.0100877	0.0553048
cg27180623	0.00798226	0.0089451
cg27193252	0.0105102	0.120214
cg27263887	-0.00906191	0.77776
cg27507315	-0.0175382	0.818814
cg27520705	-0.0136261	0.688881
cg27605062	-0.00841013	0.877452

## Sheet: EPM_biospy
Site	Rate	Intercept
cg00045149	-0.000613817	0.0747082
cg00065957	0.00376312	0.253325
cg00555047	0.00763423	0.543566
cg00593231	-0.00154803	0.0263088
cg00650240	-0.00617586	0.182136
cg00794881	0.000569459	0.0738911
cg01079812	0.00209451	0.0949021
cg01418317	-0.000822682	0.0577868
cg01429475	0.00319539	0.729114
cg01603001	0.000222511	0.387327
cg01608986	-0.000628906	0.0574841
cg01848382	-0.00180678	0.0561152
cg01992562	0.00364983	0.638647
cg02055614	0.00322917	0.761319
cg02097817	-0.000672326	0.0460375
cg02105377	-0.00139154	0.0705752
cg02106684	-0.00173955	0.0249514
cg02268145	-0.00216494	0.0253451
cg02317025	-0.000612286	0.0899695
cg02456288	-0.0013814	0.078927
cg02533268	-0.00202659	0.0406512
cg02770983	0.000104516	0.108007
cg02873524	-0.000509719	0.0537909
cg03123810	0.00600984	0.280373
cg03144020	-0.00103527	0.0833004
cg03233918	0.000324433	0.0882289
cg03264110	0.00824671	0.442234
cg03537644	0.00304632	0.510519
cg03539526	6.85882e-05	0.0996628
cg03754039	-0.000699817	0.0474542
cg04083403	-0.00535391	0.610076
cg04131018	0.00620752	0.0970776
cg04293733	-0.00140062	0.0586941
cg04529370	-0.00043438	0.103384
cg04590323	-0.00145262	0.0960549
cg04808014	0.00380986	0.145619
cg04825297	0.00813856	0.215184
cg05174781	-0.00113311	0.028553
cg05303018	0.00134612	0.428846
cg05317739	-0.00215148	0.0234983
cg05362516	-0.0004151	0.0796898
cg05406154	-0.00153132	0.0302577
cg05497169	-0.00225558	0.0264711
cg05722263	-0.00184365	0.0324361
cg06039154	-0.00223567	0.0279418
cg06154686	-0.00220918	0.0311963
cg06370256	-0.00166362	0.0366838
cg06433674	-0.00145069	0.0327835
cg06944510	-0.00120876	0.061275
cg07099052	-0.00829547	0.896086
cg07115282	-0.000596573	0.0459955
cg07299823	-0.00120965	0.104528
cg07456773	-0.000905718	0.0739341
cg07548773	-0.000232024	0.0773834
cg07727941	-0.00106803	0.0211652
cg07953353	0.00618068	0.0223207
cg08058169	-0.00107678	0.0191262
cg08061729	-0.00213264	0.0236761
cg08069628	-0.00137276	0.0613659
cg08070801	0.00285174	0.751271
cg08174781	0.00130285	0.704639
cg08188894	0.000772131	0.0456269
cg08273474	0.00257565	0.00855457
cg08327269	-0.00213252	0.0234022
cg08370996	-0.00160557	0.0826877
cg08435008	0.00231623	0.813843
cg08446005	0.00252837	0.050592
cg08510667	0.00170771	0.0155486
cg08789153	-0.000715824	0.0485519
cg08888591	0.000767097	0.863495
cg08927001	-0.00132563	0.0278463
cg09357380	-0.00214695	0.0362406
cg09417788	-0.000524689	0.0285509
cg09580337	-0.000608567	0.0592227
cg09624466	0.00104462	0.0811212
cg09673208	-0.00146686	0.0594952
cg09695002	-0.0020112	0.0465522
cg09727511	-0.00196575	0.0439373
cg09929978	-0.00263576	0.970635
cg09942248	0.000449883	0.11052
cg10083965	0.00268526	0.502148
cg10098274	0.00257786	0.654906
cg10123621	0.00319984	0.473243
cg10131194	0.00159271	0.0913195
cg10288485	-0.00197804	0.0431085
cg10324939	-0.000988148	0.074955
cg10391541	0.00121504	0.140082
cg10433918	0.00138804	0.661859
cg10439738	0.00732862	0.520576
cg10484939	-0.00181885	0.0647665
cg10508317	0.00183756	0.0846936
cg11019214	-0.00195473	0.0241674
cg11219078	-0.001336	0.0269649
cg11451154	0.00734771	0.492491
cg11572726	-0.00829744	0.886309
cg11703627	0.00272148	0.395275
cg11728741	0.000331682	0.103566
cg11819496	-0.00189026	0.0459947
cg11863330	-0.000485357	0.0255558
cg11975654	-0.00182709	0.0467542
cg12143541	0.000716865	0.794699
cg12186652	-0.000791303	0.12265
cg12525832	-0.00626497	0.930316
cg12564910	0.0040787	0.14029
cg12704157	-0.0021869	0.0274909
cg12737399	-7.8255e-05	0.0916894
cg12737442	-0.00901972	0.964395
cg12834917	-0.00455491	0.960244
cg12841266	-0.000682322	0.0818853
cg12958745	0.00327329	0.653209
cg13057591	0.0023525	0.107922
cg13080602	-0.00163351	0.0558392
cg13103407	-0.00305347	0.954394
cg13216259	-0.00163065	0.0630241
cg13243219	-0.00193036	0.0484741
cg13328515	-0.000116081	0.0991871
cg13343932	0.00558342	0.188764
cg13446364	-9.79528e-05	0.111199
cg13589316	-0.0105956	0.690764
cg13715498	0.00742015	0.499824
cg13866150	-0.00213837	0.0273244
cg13906190	-0.00115347	0.0792404
cg13910855	-0.000105429	0.10905
cg13993336	-0.00120506	0.0399319
cg13995101	-0.00204177	0.0499262
cg14045854	-0.00201359	0.0285716
cg14080371	0.00198319	0.0730973
cg14193568	-0.00168626	0.0615824
cg14383707	0.00122045	0.150146
cg14473568	-0.000623955	0.0533523
cg14523578	-0.00131212	0.0543735
cg14530275	-0.00920126	0.319048
cg14907557	-0.00184439	0.0277021
cg15051960	0.000841537	0.0465275
cg15055738	-0.000535095	0.0267905
cg15124968	-0.000541324	0.0572441
cg15154755	0.00202788	0.0800937
cg15406797	0.000757223	0.873049
cg15439160	0.00462548	0.373751
cg15521201	0.00188332	0.444639
cg15650356	-0.000253009	0.0726593
cg15956344	-0.000783385	0.0747708
cg16032050	-0.000714744	0.0821294
cg16077074	-0.00120332	0.0909609
cg16450419	0.00145265	0.0248376
cg16555117	0.00355496	0.738025
cg16595936	0.00304824	0.370368
cg16873877	-0.000408143	0.0753088
cg17049911	-0.000921046	0.018031
cg17061244	0.00127618	0.0712238
cg17136263	-0.000473296	0.0674346
cg17257156	0.000893922	0.07847
cg17349389	1.96694e-05	0.0220582
cg17367478	-0.00307014	0.993647
cg17415555	-0.00147105	0.0675021
cg17532473	0.00623988	0.0328812
cg17693281	0.00316159	0.717782
cg17755632	-0.00752815	0.19177
cg17819031	0.00266071	0.653932
cg17968333	0.003755	0.526043
cg18141557	0.000893232	0.141302
cg18190776	0.00168892	0.801793
cg18195411	0.00421161	0.223508
cg18333000	0.00111548	0.133778
cg18388380	-0.001028	0.0314548
cg18433461	-0.000215716	0.13423
cg18434381	-0.00117132	0.0190019
cg18467593	-0.00170368	0.0268913
cg18779960	-0.00139769	0.0254554
cg18809289	-0.000685878	0.0870489
cg18991169	0.00291156	0.29055
cg19227263	-0.00128897	0.0209314
cg19255049	-0.00389282	0.94911
cg19692099	-0.00209408	0.0346968
cg19711579	-0.00073217	0.0727529
cg19769850	-0.000512864	0.065019
cg19912994	-0.00223157	0.0228051
cg19936176	0.00106443	0.102771
cg19996711	0.0065632	0.380554
cg20099443	-0.0012053	0.0750743
cg20118717	0.00343139	0.63619
cg20237793	-0.0013841	0.0382028
cg20382695	-0.000733704	0.0833639
cg20687703	-0.000357007	0.0638538
cg20718201	0.0020261	0.0815191
cg20821442	0.00882905	0.420804
cg21079728	-0.00537547	0.994803
cg21117683	0.00292798	0.0700847
cg21162812	-0.00180331	0.0418495
cg21177673	-0.00101419	0.119111
cg21474882	7.0233e-05	0.120523
cg21532698	-0.000849019	0.0757458
cg21617338	-0.0020207	0.0377571
cg21623348	0.000284107	0.0805616
cg21767196	-0.00126495	0.121593
cg21801378	-0.00209959	0.0270149
cg22044564	0.00124783	0.0853435
cg22110517	0.00211808	0.769892
cg22236505	0.00209394	0.233999
cg22348014	-0.0021983	0.027947
cg22363783	-0.000156053	0.0790696
cg22397546	-0.000224124	0.0358652
cg22696118	0.000689914	0.0180352
cg22830182	0.00171304	0.120029
cg22893791	-0.000444898	0.107427
cg23037611	-0.00143973	0.0895159
cg23055029	-0.00147837	0.0236685
cg23585860	-0.000200397	0.0417805
cg24178740	0.000677878	0.189404
cg24255409	0.000317409	0.122931
cg24377657	-0.00190502	0.049065
cg24620051	-0.00164861	0.0492611
cg24664689	-0.000757503	0.0583444
cg24799293	0.000145964	0.0767783
cg24942186	0.00079244	0.0410829
cg25030476	-0.00164498	0.0334841
cg25053457	-0.00101389	0.126148
cg25073174	0.00417731	0.605209
cg25078366	-0.000367774	0.0282788
cg25770133	0.00443804	0.495735
cg25799256	-0.00174614	0.0231923
cg25963903	-0.00143377	0.0655777
cg26067250	-0.00135223	0.0888221
cg26077120	0.00779458	0.274957
cg26187138	-0.000294383	0.814414
cg26212988	-0.00077148	0.0769124
cg26249364	-0.00219033	0.0318487
cg26348411	-0.000559379	0.02986
cg26718996	-7.18508e-05	0.0715612
cg26740663	-0.0019824	0.0283224
cg26789332	-0.00141888	0.0452858
cg26844246	0.00281576	0.0753855
cg26845448	0.000277403	0.130922
cg26991850	-0.00110377	0.0205451
cg27020219	-0.00180627	0.0255162
cg27096599	-0.000286943	0.0621307
cg27160249	-0.000570606	0.0550137
cg27193252	-0.000802492	0.12975
cg27201382	0.000411545	0.137267
cg27236202	0.00339961	0.0368886
cg27621292	0.00223588	0.648673
cg27637521	0.00339701	0.0866187

## Sheet: EPM_combined
Site	Rate	Intercept
cg00013189	0.000188837	0.0264532
cg00100281	0.0050332	0.0883011
cg00559067	0.00292808	0.143951
cg00585733	0.00383097	0.0513298
cg00593231	0.00232506	0.0156732
cg00672555	0.00141253	0.0174341
cg00672657	0.00395553	0.0940362
cg01052585	0.00228152	0.0489056
cg01053290	-0.0200791	0.681743
cg01061575	0.000967764	0.0888453
cg01079812	0.00181811	0.0760935
cg01099217	0.00221629	0.0658356
cg01403539	-0.0185947	0.417423
cg01476696	-0.00450031	0.915044
cg01808294	-0.005228	0.898155
cg02105377	0.0039621	0.0624613
cg02593752	0.00164812	0.0461218
cg02709617	0.00062022	0.0359369
cg02755069	0.0040832	0.110268
cg02951257	0.00176385	0.0636309
cg03144020	0.00410653	0.0809236
cg03261383	0.00213462	0.0502288
cg03586106	0.0024785	0.095768
cg03690227	0.00153122	0.0787438
cg03740978	0.00587172	0.0180424
cg03775588	0.00302293	0.020765
cg03778558	-0.00952941	0.865755
cg03847760	-0.0116436	0.898715
cg03934905	0.00278047	0.175158
cg03962027	-0.0300302	0.809107
cg04167064	0.00218565	0.128909
cg04365202	0.0019199	0.106303
cg04623623	0.00597105	0.0710548
cg04735138	0.00103137	0.0574385
cg04751083	0.00185399	0.0384002
cg04817453	-0.00509557	0.920299
cg04832063	-0.0117068	0.632631
cg04858567	0.00299649	0.08885
cg05022363	0.000779517	0.0317388
cg05088060	-0.0041566	0.938463
cg05118387	0.000801233	0.0464699
cg05147550	-0.00908692	0.873617
cg05155965	0.00192395	0.04915
cg05190315	0.00108049	0.0449118
cg05213609	0.00365203	0.0783602
cg05362516	0.00598963	0.080245
cg05457273	0.000718568	0.0314639
cg05530690	0.00155514	0.0400759
cg05551621	0.00603382	0.146522
cg05770325	0.00782281	0.107844
cg06056217	0.00213598	0.0617113
cg06057308	-0.00265877	0.909139
cg06082741	0.00560688	0.0912933
cg06392318	0.000621983	0.0310172
cg06433674	0.00207457	0.0264527
cg06682970	-0.0149672	0.763787
cg06961931	-0.00563962	0.952248
cg07115282	0.00216232	0.0395112
cg07254243	0.00474132	0.0631292
cg07419021	0.00661633	0.182976
cg07430406	0.00580834	0.754809
cg07570570	0.00436138	0.0466455
cg07588415	0.00170681	0.0443955
cg07716390	0.00149934	0.0613804
cg07751402	0.00161252	0.0714677
cg07849904	0.000751311	0.0607958
cg07933199	0.00143552	0.0394853
cg08058169	0.00163345	0.0141543
cg08061729	0.00192678	0.0119852
cg08159677	-0.00509789	0.889509
cg08275605	0.00477065	0.227759
cg08368788	0.00293946	0.109038
cg08373745	0.00247302	0.171324
cg08464601	0.00690722	0.0963018
cg08676748	0.0105781	0.0853833
cg08789153	0.00149234	0.0477967
cg08877390	-0.0103306	0.232099
cg09012513	0.000937749	0.0642709
cg09019938.1	0.00287744	0.053057
cg09254127	-0.00467825	0.954424
cg09440862	0.00188479	0.0305011
cg09643313	0.00147781	0.0424595
cg09825961	-0.0236748	0.7677
cg10136700	-0.0180573	0.654644
cg10239253	-0.0231312	0.664807
cg10307560	0.00247379	0.0825288
cg10503757	-0.00430047	0.872977
cg10587919	0.00387623	0.0133367
cg10799583	-0.00168745	0.959766
cg10820794	-0.00323786	0.885981
cg10858898	0.00418056	0.611143
cg11106122	0.00177567	0.0479307
cg11156581	0.00432033	0.198248
cg11219078	0.00298207	0.0176134
cg11448896	0.00327602	0.204574
cg11546656	0.00411788	0.0480928
cg11626190	0.00387214	0.0309826
cg11636506	-0.00208163	0.930533
cg11690870	-0.0192475	0.497246
cg11700079	0.00786638	0.227871
cg11827910	0.00517757	0.0843128
cg11900861	0.000850878	0.0537729
cg12186652	0.0023907	0.119048
cg12263847	0.00374826	0.0807642
cg12280054	0.00202752	0.0489155
cg12285768	0.00215047	0.149327
cg12370200	-0.0221247	0.38262
cg12376071	-0.0151817	0.457658
cg12565017	0.0078379	0.205675
cg12774174	0.00309015	0.031055
cg12841266	0.00622712	0.0846278
cg12945499	-0.0111247	0.896693
cg13057591	0.00665253	0.100944
cg13188335	-0.00203125	0.944517
cg13245152	0.00435043	0.170035
cg13366440	0.0062619	0.086256
cg13692433	0.00169235	0.0654757
cg13695149	0.00208602	0.0628407
cg13909487	0.00507363	0.0969409
cg13964563	-0.022163	0.706401
cg13993336	0.00254026	0.0349469
cg14045854	0.000363772	0.0184787
cg14191876	-0.00139479	0.964621
cg14270348	0.00387397	0.0607074
cg14336003	0.00121112	0.0681165
cg14424049	0.0022387	0.0359866
cg14484649	0.000902605	0.0699944
cg14614737	0.0051309	0.0977539
cg14907557	0.00348642	0.0196624
cg15032244	0.000654991	0.0296255
cg15044533	-0.0140159	0.906919
cg15279950	0.00209472	0.0842756
cg15398301	-0.00866543	0.894128
cg15444788	0.000929143	0.0430177
cg15578835	0.00143883	0.0510499
cg15738808	0.00127944	0.0675447
cg15755084	0.00856476	0.0543178
cg15889872	0.00352745	0.137362
cg15924973	-0.0107625	0.815208
cg15981030	0.00741912	0.121432
cg16024222	0.00247693	0.0544657
cg16032050	0.000895934	0.0749952
cg16492083	-0.00566358	0.875549
cg16590183	0.00289971	0.212135
cg16616747	0.00327029	0.0352449
cg16734287	0.00208836	0.0510641
cg16981310	-0.00834291	0.798469
cg17011396	-0.0181317	0.596056
cg17037818	0.00933853	0.247412
cg17078045	0.00693032	0.0459293
cg17183991	0.00555723	0.0626972
cg17357006	0.00261714	0.874215
cg17437489	-0.0252008	0.851915
cg17596554	0.000841313	0.0651312
cg17745360	0.00221832	0.0895198
cg17831448	-0.00710938	0.861723
cg17834752	0.00351033	0.0861548
cg17924340	0.00335582	0.01374
cg18096355	-0.0242682	0.504094
cg18120675	0.00943815	0.0976667
cg18467593	0.00104446	0.0177946
cg18659931	-0.0203332	0.625017
cg18663696	0.00359875	0.130741
cg18705698	0.00148845	0.050123
cg19101454	0.00341016	0.0752057
cg19227263	0.00499324	0.0147238
cg19239233	0.000691157	0.06537
cg19399365	0.000435557	0.0198567
cg19583211	0.00196351	0.127717
cg19631884	0.00269664	0.0207316
cg19648853	0.00338805	0.0105174
cg19670346	-0.0141782	0.765732
cg19983424	0.00117794	0.0558981
cg20012467	0.0114512	0.174741
cg20014398	0.00370227	0.0568501
cg20144788	0.00153222	0.0614123
cg20162381	0.008498	0.223633
cg20179475	0.00219898	0.0710771
cg20206664	-0.00151158	0.949886
cg20687703	0.00107051	0.0484113
cg20997773	0.0034001	0.0684594
cg21067017	0.00300537	0.0509595
cg21115959	0.00308827	0.190963
cg21162812	0.00255832	0.0289936
cg21213437	0.00451408	0.0797855
cg21378776	-0.00458602	0.937453
cg21532698	0.00574315	0.073279
cg21767196	0.00330619	0.11681
cg22040516	0.00416975	0.0788096
cg22171829.1	0.0025062	0.0601356
cg22223787	-0.00350313	0.924529
cg22289452	-0.0067273	0.93138
cg22402892	0.000119332	0.0309762
cg22544164	0.00184778	0.0666698
cg22620222	-0.00816791	0.930498
cg22674717	0.00356869	0.0514911
cg22746470	0.000589362	0.0866949
cg22812223	-0.00354563	0.89419
cg22893791	0.00405058	0.107374
cg23037611	0.00387041	0.0813681
cg23081193	0.00236235	0.0527349
cg23087335	-0.00442645	0.922935
cg23252695	0.00134952	0.0640889
cg23486454	-0.0236436	0.88562
cg23585860	0.00293361	0.0476279
cg23675208	0.00259133	0.101447
cg23676799	-0.00328468	0.923375
cg23758053	0.000684388	0.0616089
cg23763736	0.00499879	0.065428
cg23792737	0.000314789	0.0458996
cg23835585	0.00487761	0.064544
cg23923649	0.00436239	0.0848976
cg24012221	0.0119719	0.0561149
cg24075169	0.00124322	0.0759776
cg24184266	0.00647115	0.104167
cg24277252	0.00263778	0.0834424
cg24341129	-0.00472449	0.387307
cg24450217	0.00177782	0.0321329
cg24489237	0.00113343	0.0747794
cg24499728	0.00325379	0.064239
cg24596418	0.00192255	0.108729
cg24942186	0.00678065	0.0698756
cg24977387	-0.00234437	0.958401
cg25030476	0.00318617	0.0233592
cg25054583	0.00448414	0.0505248
cg25078366	0.00951205	0.0271325
cg25183962	-0.0014771	0.95359
cg25194110	0.00274708	0.110855
cg25239681	-0.00123349	0.96627
cg25404477	0.00375112	0.0776724
cg25430089	-0.0214553	0.930756
cg25592264	0.000914209	0.0330723
cg25745712	0.00351727	0.0632702
cg25803927	0.00129218	0.0387
cg25947399	-0.0192061	0.947573
cg26093175	0.00286669	0.0825692
cg26151482	0.00239191	0.0169567
cg26166804	0.00186056	0.050417
cg26237529	-0.00604591	0.904481
cg26348411	0.00588499	0.0251659
cg26434265	0.00279716	0.0913413
cg26626089	0.00595115	0.192512
cg26845448	0.0100541	0.128749
cg27060443	0.00165566	0.0755197
cg27096599	0.00885254	0.0786487
cg27180623	0.00374761	0.0232321
cg27193252	0.00568384	0.134179
cg27507315	-0.0152429	0.835578

## Sheet: EC_noTrans_blood
CpG	Coefficient		Intercept	170.32	lambda	0.257776
cg00013189	52.5881
cg00190744	-1.82438
cg01052352	-2.13364
cg01112551	-2.12855
cg03326159	-3.32224
cg04609744	-22.2318
cg05078979	4.59416
cg05118387	1.18781
cg05213609	1.03761
cg05889958	-6.62045
cg06222302	-1.10662
cg06523030	21.0574
cg06929627	0.280054
cg07173733	4.19459
cg07598481	-0.0145824
cg07788223	-20.4079
cg08078389	-2.94934
cg08121938	13.8066
cg08163578	-2.86641
cg08405407	-13.8974
cg09254127	-4.54791
cg09415745	-18.9874
cg09427430	-5.07696
cg10021193	-0.126979
cg10033233	-3.75607
cg10121219	-6.92556
cg11311015	-12.2169
cg11626190	0.433765
cg13427075	-8.97157
cg13673047	-0.712353
cg14650748	-10.567
cg14857700	-1.51128
cg14882356	-4.64237
cg15159280	0.0191879
cg15498790	-4.98978
cg16163981	-0.227506
cg16293579	-6.62445
cg16335529	-3.463
cg16569295	6.72915
cg16961679	-0.811907
cg19275555	-7.79277
cg19491991	-0.293376
cg19648853	4.97101
cg19835617	-3.39481
cg19873240	5.78029
cg21193679	-0.299069
cg21544950	-9.47135
cg21739934	1.92289
cg22159540	-1.69925
cg22597801	-0.000597838
cg22620222	-6.69741
cg22674717	0.918993
cg24323464	-9.08632
cg24450217	8.4753
cg25030476	1.0821
cg25056770	-17.2722
cg25430089	-0.276083
cg25803927	1.75272
cg27492942	-3.6204

## Sheet: EC_noTrans_biopsy
CpG	Coefficient		Intercept	42.1998	lambda	0.257432
cg00045149	34.2333
cg00555047	7.01616
cg01608986	6.37335
cg02105377	14.9611
cg04293733	3.39049
cg05362516	4.48615
cg06039154	0.96407
cg08327269	230.018
cg08370996	9.53483
cg09673208	29.5332
cg09695002	33.3272
cg09929978	-76.1924
cg10433918	5.51014
cg11703627	10.7084
cg12143541	13.0412
cg12186652	21.7888
cg12841266	1.17771
cg13137024	-31.2669
cg13216259	32.3171
cg14045854	88.621
cg14530275	-2.62009
cg15439160	6.02419
cg15956344	1.37672
cg16450419	2.26042
cg17061244	5.0823
cg17136263	0.00933478
cg17349389	1.68452
cg18190776	1.43783
cg18534605	8.05048
cg19769850	15.3926
cg19936176	3.23188
cg20687703	3.85763
cg20821442	0.495124
cg21623348	0.207527
cg21747259	-3.28926
cg21767196	0.105694
cg22348014	341.626
cg22696118	8.03449
cg23037611	0.0506392
cg23602865	66.9882
cg24178740	5.38282
cg24377657	26.6943
cg25073174	6.08875
cg25078366	6.85116
cg26187138	7.51426
cg26212988	6.08103
cg26249364	47.0909
cg26718996	0.0242918
cg26844246	2.76788
cg27193252	6.91697

## Sheet: EC_noTrans_combined
CpG	Coefficient		Intercept	270.47	lambda	0.0726694
cg00013189	75.693
cg00696623	-39.6747
cg00784834	-11.7139
cg01376725	5.08188
cg02648117	10.6045
cg03044197	3.53588
cg03326159	-4.45788
cg03541332	-1.42009
cg03610236	1.99432
cg04353319	-0.765606
cg04422517	0.764489
cg04845649	10.3268
cg05075308	1.42779
cg05529086	2.58639
cg05549807	-35.7244
cg05575054	2.49665
cg05742411	5.63402
cg05820392	0.400758
cg06349423	-5.4619
cg06523030	21.4683
cg06947307	-2.53701
cg07173733	20.6924
cg07588430	18.4087
cg08273474	21.7254
cg08304103	0.084025
cg08347949	3.16391
cg08488161	0.825051
cg08525042	3.15598
cg08781228	-46.088
cg08825623	-0.167602
cg09084957	0.893082
cg09254127	-0.0776025
cg09294291	-3.9993
cg09427430	-4.92936
cg09531545	-20.7234
cg09646359	8.837
cg09770529	8.06917
cg09973880	-1.32632
cg10106561	-2.09633
cg10324939	0.447992
cg10605573	-0.455495
cg10919728	-0.24032
cg10992228	-2.18001
cg11185569	12.6822
cg11448896	1.78583
cg11684660	-2.05302
cg11948201	-30.277
cg12490365	29.6909
cg12565017	1.92558
cg12830057	0.0722663
cg13306822	0.0648626
cg13445226	-0.322634
cg13515202	1.42654
cg15044533	-0.385792
cg15398301	-0.0809066
cg15706312	-1.26693
cg15735984	17.9692
cg15905736	11.2774
cg16004878	-54.4773
cg16019406	-1.34853
cg16272260	7.38757
cg16293579	-9.78496
cg16571209	-3.779
cg16744571	-1.47349
cg17011396	-2.53256
cg17037818	1.28917
cg17124138	0.994314
cg17151497	-1.54544
cg17185827	-6.37515e-06
cg17238926	-0.283714
cg17367478	-76.4389
cg17532473	0.00304338
cg18183671	3.36282
cg18249472	-16.5405
cg18659931	-0.209192
cg18663696	4.53816
cg19463228	11.7411
cg19648853	3.02919
cg20162381	0.526035
cg20206664	-3.81466
cg20237793	5.26791
cg20315976	1.37866
cg20556027	-7.95131
cg20687703	14.7169
cg21015914	-0.21023
cg21039445	-5.96148
cg21139873	-4.71953
cg21193679	-1.22602
cg21231503	-0.680025
cg21448578	0.731198
cg21767478	3.7962
cg22289452	-1.34206
cg22620222	-16.5941
cg23777581	-0.0630608
cg24323464	-1.83322
cg24389103	-6.92693
cg25298864	0.211412
cg25492254	-2.53977
cg25708928	9.36749
cg25788285	-6.80683
cg25872155	4.32298
cg25947399	-0.117583
cg26187138	3.13266
cg26233956	20.103
cg26248120	-0.692019
cg26614705	7.9662
cg26820958	-0.0244626
cg27111552	4.81021
cg27161939	-15.1409
cg27419877	-5.74958
cg27445603	-9.05184

## Sheet: EC_sqrtTrans_blood
CpG	Coefficient		Intercept	32.2767	lambda	0.0695386
cg00013189	2.9714
cg00738572	-0.0493957
cg00917676	-0.450695
cg01052352	-0.692872
cg01112551	-1.33196
cg02732915	0.226428
cg02755069	0.113479
cg03260240	0.494757
cg03559209	1.42908
cg03802948	-1.82799
cg04609744	-5.10426
cg04832063	-0.100151
cg05078979	0.417095
cg05118387	0.170778
cg05213609	0.77876
cg05766129	-1.15614
cg05798256	0.264346
cg06222302	-0.50515
cg06472065	-0.28227
cg06523030	2.19989
cg06815585	-0.310416
cg06849858	-0.160469
cg07787884	-5.04028
cg07840912	-0.249277
cg08078389	-0.232913
cg08620960	-0.242635
cg08877390	-0.0665324
cg09415745	-3.21119
cg10033233	-0.772256
cg10121219	-2.15915
cg10467897	0.742792
cg11450139	-0.632081
cg11626190	0.278948
cg11716762	0.529924
cg12145907	0.163585
cg12887144	-0.0054816
cg13427075	-0.619557
cg13475335	-0.116096
cg13993336	0.463898
cg14650748	-0.868272
cg14758371	-0.0656449
cg14844451	0.0411025
cg15182157	-0.824906
cg15976167	-0.0532976
cg16569295	0.652446
cg16961679	-1.37266
cg17011396	-0.118168
cg17437489	-0.00862407
cg17799200	0.766127
cg18144559	-0.578575
cg18260132	-0.938705
cg19227263	0.218208
cg19648853	0.670723
cg19835617	-0.194305
cg19873240	0.528231
cg20434856	-1.04394
cg21110286	-1.11899
cg21193679	-0.18253
cg21544950	-0.538697
cg22336246	-0.898854
cg22620222	-0.73079
cg24350085	0.0363622
cg24942186	0.336689
cg25056770	-1.9406
cg25430089	-0.139976
cg25847819	0.37567
cg26237529	-0.912781
cg26927472	-0.53965
cg27097585	-0.756598
cg27605062	-0.323453

## Sheet: EC_sqrtTrans_biopsy
CpG	Coefficient		Intercept	-9.54016	lambda	0.252814
cg00555047	1.93485
cg00650240	-0.662111
cg02105377	0.832827
cg04293733	3.61687
cg04845649	1.01593
cg06540073	0.282599
cg08070801	0.582013
cg09618893	-0.884311
cg09727511	17.4153
cg10083965	1.34602
cg10439738	0.0150826
cg11703627	2.15747
cg12143541	1.91221
cg12186652	12.577
cg13216259	2.66874
cg14045854	12.2368
cg14472560	-0.555545
cg14734033	-0.312288
cg15439160	2.16198
cg16627737	0.649969
cg16643400	-0.38842
cg17968333	0.449887
cg19870489	0.860483
cg21747259	-0.660528
cg22348014	55.4862
cg24001739	0.450383
cg24602575	-0.032578
cg25220579	1.87034
cg25467635	0.326868
cg26187138	2.09055
cg27193252	2.58427

## Sheet: EC_sqrtTrans_combined
CpG	Coefficient		Intercept	54.6544	lambda	0.0152056
cg00013189	9.57254
cg00696623	-4.08925
cg01163805	-0.117969
cg01873645	-0.559074
cg01888904	5.03367
cg02286447	-2.03646
cg02648117	8.76273
cg03044197	0.391766
cg03541332	-0.527423
cg04084821	0.0528449
cg04353319	-2.07006
cg04801829	-1.25576
cg04845649	2.41874
cg05549807	-8.80218
cg05742411	0.372947
cg06472065	-0.821249
cg06523030	1.98137
cg07115282	0.219719
cg07173733	3.50255
cg07588430	3.58296
cg08273474	0.489459
cg08327352	-0.239289
cg08347949	1.3651
cg08488161	1.98702
cg08525042	2.08161
cg08781228	-14.214
cg08877390	-0.748423
cg09084957	0.295056
cg09294291	-0.120173
cg09427430	-0.0196635
cg09531545	-2.42217
cg09601867	0.191811
cg09646359	2.6638
cg09770529	1.25774
cg09973880	-0.553866
cg10352195	-0.0262017
cg11093910	-0.0450565
cg11185569	0.484681
cg11626190	0.336874
cg11684660	-1.05923
cg11948201	-1.91256
cg11990608	-0.462203
cg12351588	-0.0769246
cg12565017	0.841273
cg12934962	-0.145366
cg13078884	0.00190961
cg13080172	-2.25031
cg13445226	-2.66481
cg13515202	0.354164
cg14017612	0.382409
cg15044533	-0.454227
cg15905736	2.15223
cg15925255	0.422367
cg16004878	-9.9673
cg16019406	-0.386894
cg16272260	0.511075
cg16293579	-3.03988
cg16571209	-0.108417
cg17011396	-0.150509
cg17037818	0.241654
cg17238926	-1.0173
cg17357006	0.77535
cg17367478	-5.46519
cg17532473	0.0684016
cg17673225	0.0443652
cg18183671	1.38795
cg18249472	-4.08477
cg18659931	-0.330972
cg18663696	0.267014
cg18843288	-0.653054
cg19102839	-0.80464
cg19104072	-1.29185
cg19413283	-0.720488
cg19463228	3.11721
cg20162381	0.536511
cg20655169	-0.490649
cg20687703	2.67062
cg21039445	-0.50035
cg21193679	-0.122115
cg21231503	-0.68558
cg21515042	-0.00119949
cg21767478	0.730972
cg21907062	-0.900071
cg22018180	0.0218507
cg22289452	-0.0742316
cg22620222	-1.75612
cg23081193	1.0643
cg23174992	-4.83556
cg24323464	-0.00485016
cg24389103	-2.10234
cg25708928	0.0273285
cg25872155	2.61222
cg26233956	2.38392
cg26614705	0.907163
cg26873022	0.367882
cg26939636	-0.553515
cg27078219	0.0587033
cg27161939	-8.17463
cg27445603	-1.21501
