# Supplementary material for: Epigenetic models developed for plains zebras predict age in domestic horses and endangered equids
Source: Commun Biol. 2021 Dec 17;4:1412. doi: 10.1038/s42003-021-02935-z (PMC8683477; doi:10.1038/s42003-021-02935-z)
Supplement: Supplementary file 5 — Supplementary Data 2 [file 42003_2021_2935_MOESM5_ESM.xlsx]

## Sheet: Blood
CpG	Pearson coefficient
cg00000165	0.618302
cg00001209	0.564683
cg00001364	0.0925507
cg00001582	0.015956
cg00002920	0.17152
cg00004555	0.725678
cg00005112	0.526138
cg00005271	0.269275
cg00006213	0.0815625
cg00008998	0.220399
cg00009248	0.369535
cg00009319	0.291411
cg00010445	0.0457512
cg00010903	0.259906
cg00010926	0.214618
cg00010977	0.484921
cg00012521	0.197685
cg00012879	0.141924
cg00013189	0.691295
cg00013247	0.548006
cg00014011	0.296493
cg00015001	0.140238
cg00015319	0.287442
cg00016215	0.457335
cg00017571	0.410442
cg00017737	0.695411
cg00019068	0.00159991
cg00020468	0.334507
cg00021588	0.143062
cg00022035	0.397801
cg00023292	0.548529
cg00024300	0.570294
cg00027030	0.0845963
cg00027863	0.342458
cg00027948	0.39278
cg00029553	0.14381
cg00029755	0.186041
cg00031262	0.360684
cg00032045	0.285453
cg00032807	0.149649
cg00032872	0.595793
cg00035308	0.1119
cg00036705	0.099361
cg00036709	0.420514
cg00036788	0.477481
cg00037013	0.561646
cg00037518	0.0805953
cg00038306	0.149067
cg00038376	0.115649
cg00038849	0.783952
cg00038872	0.572606
cg00038955	0.438026
cg00039469	0.119749
cg00039845	0.0894472
cg00042664	0.0557595
cg00044472	0.568423
cg00045146	0.222057
cg00045149	0.786783
cg00046073	0.0515094
cg00046146	0.234851
cg00046614	0.321071
cg00046850	0.663167
cg00049527	0.621812
cg00049667	0.138856
cg00049718	0.0429986
cg00050268	0.104002
cg00051709	0.37155
cg00051782	0.0923076
cg00054169	0.0438
cg00055211	0.374456
cg00055619	0.440694
cg00056413	0.565274
cg00056578	0.0472755
cg00056596	0.0756058
cg00057767	0.24678
cg00058449	0.078751
cg00059117	0.272774
cg00059486	0.661875
cg00059897	0.03139
cg00060304	0.207596
cg00060633	0.0346793
cg00060978	0.340145
cg00061093	0.396327
cg00065957	0.351989
cg00065997	0.185447
cg00066554	0.116878
cg00067370	0.472402
cg00067520	0.0213992
cg00067701	0.647359
cg00068760	0.0142372
cg00069876	0.456987
cg00071267	0.0429238
cg00071297	0.548537
cg00072253	0.106122
cg00072466	0.421769
cg00072485	0.707986
cg00075117	0.118378
cg00075753	0.577059
cg00077617	0.106647
cg00077667	0.231889
cg00078463	0.435616
cg00079224	0.192312
cg00080164	0.142724
cg00083847	0.154674
cg00084503	0.433079
cg00084577	0.108837
cg00087116	0.0160355
cg00087778	0.226995
cg00090184	0.361067
cg00090384	0.681074
cg00090461	0.421168
cg00091093	0.162759
cg00091964	0.466873
cg00092013	0.36344
cg00092621	0.152791
cg00092936	0.0172927
cg00095474	0.363735
cg00096766	0.344274
cg00096813	0.425803
cg00096922	0.267868
cg00098422	0.129647
cg00100281	0.785772
cg00101175	0.235346
cg00101279	0.596482
cg00101491	0.53529
cg00101675	0.342543
cg00102584	0.209786
cg00103439	0.367691
cg00103598	0.448919
cg00103762	0.420362
cg00106809	0.583685
cg00106940	0.329124
cg00107682	0.52903
cg00109076	0.545934
cg00109300	0.0644958
cg00109303	0.171963
cg00109643	0.11016
cg00109797	0.019727
cg00110098	0.514416
cg00110825	0.154545
cg00111333	0.285224
cg00112642	0.260909
cg00114412	0.397961
cg00114602	0.406343
cg00115173	0.539866
cg00115203	0.061359
cg00115348	0.310737
cg00116110	0.0696466
cg00116234	0.55402
cg00116289	0.523081
cg00116653	0.617801
cg00117839	0.205079
cg00117955	0.570196
cg00119476	0.163844
cg00122272	0.496312
cg00122911	0.155121
cg00124810	0.301925
cg00126993	0.611907
cg00127523	0.0613299
cg00128439	0.0728395
cg00130134	0.00329453
cg00130771	0.231731
cg00131490	0.409679
cg00133237	0.33105
cg00133606	0.16704
cg00134217	0.218297
cg00138195	0.753909
cg00139115	0.199709
cg00141625	0.513809
cg00143077	0.129299
cg00143792	0.315571
cg00145315	0.168429
cg00146111	0.127307
cg00146174	0.0858807
cg00146253	0.633206
cg00146676	0.235473
cg00147440	0.279082
cg00149071	0.70846
cg00149440	0.589451
cg00149689	0.1318
cg00152260	0.401286
cg00152482	0.326182
cg00153046	0.531114
cg00153387	0.188128
cg00154486	0.138083
cg00156720	0.122591
cg00156769	0.215984
cg00157812	0.457397
cg00158333	0.239962
cg00159476	0.074806
cg00159753	0.0053171
cg00160892	0.575074
cg00164295	0.606209
cg00165325	0.390249
cg00166579	0.0297122
cg00166917	0.544592
cg00167250	0.532542
cg00167491	0.00702818
cg00167853	0.418493
cg00168042	0.711356
cg00168721	0.437494
cg00169860	0.198306
cg00170518	0.399203
cg00174373	0.232897
cg00175324	0.0176039
cg00176482	0.158838
cg00178703	0.311633
cg00179765	0.559913
cg00180385	0.173278
cg00180589	0.472303
cg00180801	0.459951
cg00180917	0.110863
cg00181100	0.220751
cg00181698	0.689703
cg00183899	0.502121
cg00184699	0.0683063
cg00187380	0.520411
cg00187832	0.187783
cg00189226	0.437601
cg00190744	0.415188
cg00190912	0.350454
cg00191058	0.218429
cg00192066	0.554572
cg00192998	0.0619739
cg00193075	0.640972
cg00193158	0.37613
cg00193345	0.623411
cg00194126	0.180784
cg00194417	0.0250172
cg00194857	0.423141
cg00195533	0.451181
cg00195577	0.120598
cg00196544	0.140586
cg00197024	0.315568
cg00197058	0.196891
cg00197325	0.326417
cg00197456	0.0500546
cg00199899	0.314131
cg00200794	0.230809
cg00200899	0.550604
cg00202143	0.0989298
cg00202194	0.126119
cg00203745	0.669677
cg00204390	0.172076
cg00204462	0.0701053
cg00205229	0.581906
cg00206304	0.11954
cg00207040	0.249701
cg00207813	0.524093
cg00207962	0.408551
cg00209445	0.146184
cg00211337	0.125506
cg00211372	0.409265
cg00211423	0.101155
cg00213533	0.0404166
cg00214262	0.133106
cg00215378	0.395444
cg00216013	0.162713
cg00216659	0.0260352
cg00217702	0.271438
cg00218407	0.259577
cg00220188	0.626322
cg00220825	0.0563029
cg00222071	0.369295
cg00222474	0.364879
cg00223609	0.574785
cg00225449	0.286106
cg00227334	0.534702
cg00232174	0.123283
cg00234132	0.227525
cg00234378	0.202251
cg00235789	0.271896
cg00236075	0.508095
cg00236396	0.38868
cg00238638	0.124467
cg00239815	0.158968
cg00240737	0.249902
cg00243488	0.777391
cg00244134	0.111631
cg00244213	0.153518
cg00246701	0.148412
cg00246767	0.421231
cg00247020	0.154888
cg00247437	0.472395
cg00247864	0.169692
cg00247972	0.133052
cg00249321	0.137375
cg00249744	0.425016
cg00249943	0.16545
cg00250171	0.126571
cg00250365	0.499567
cg00250826	0.371952
cg00251344	0.256606
cg00251385	0.130903
cg00251636	0.107276
cg00252955	0.256413
cg00253748	0.41963
cg00253867	0.433623
cg00256784	0.159182
cg00257941	0.373579
cg00258173	0.233853
cg00259292	0.423298
cg00259935	0.487952
cg00259969	0.573952
cg00261096	0.176845
cg00261570	0.0904495
cg00262856	0.19993
cg00263654	0.114747
cg00264131	0.455672
cg00264579	0.0848013
cg00264615	0.0334794
cg00267231	0.183806
cg00267482	0.23752
cg00267853	0.0184031
cg00269503	0.187554
cg00270194	0.104708
cg00271154	0.00958519
cg00271378	0.466581
cg00271426	0.656437
cg00271703	0.376102
cg00272971	0.186269
cg00273046	0.0181081
cg00273076	0.337501
cg00274492	0.108744
cg00279054	0.665596
cg00279752	0.592992
cg00280963	0.339428
cg00281024	0.0211101
cg00281640	0.347371
cg00281833	0.0285027
cg00282490	0.0609703
cg00282704	0.233257
cg00282792	0.215805
cg00284078	0.373153
cg00286137	0.533984
cg00286320	0.331122
cg00286916	0.587201
cg00289591	0.448237
cg00290109	0.113288
cg00290302	0.141449
cg00290812	0.158864
cg00292639	0.198534
cg00293511	0.522444
cg00294442	0.106241
cg00295657	0.2452
cg00295725	0.205265
cg00296110	0.529534
cg00296428	0.140129
cg00297075	0.315506
cg00297805	0.448117
cg00297951	0.740426
cg00298032	0.250538
cg00298301	0.177598
cg00298697	0.370014
cg00299517	0.409061
cg00300211	0.0962025
cg00300224	0.0212481
cg00300233	0.294294
cg00301020	0.805706
cg00301226	0.142068
cg00301801	0.430148
cg00304629	0.182857
cg00306239	0.428813
cg00307913	0.510694
cg00308441	0.464245
cg00308763	0.45549
cg00309259	0.183176
cg00309562	0.0247606
cg00309578	0.245041
cg00310182	0.277777
cg00310215	0.795632
cg00311846	0.641386
cg00311934	0.558217
cg00312241	0.231504
cg00314427	0.340712
cg00315292	0.0831555
cg00316483	0.0466012
cg00318947	0.403684
cg00319727	0.331243
cg00321644	0.502163
cg00323008	0.440392
cg00323590	0.0322188
cg00323965	0.0314866
cg00324422	0.00953887
cg00324754	0.531126
cg00324991	0.228116
cg00325115	0.397287
cg00325217	0.383713
cg00325478	0.512148
cg00325725	0.616798
cg00328865	0.131108
cg00330845	0.509069
cg00331096	0.64179
cg00331190	0.0761973
cg00331900	0.050148
cg00332221	0.0893976
cg00334236	0.326549
cg00339654	0.605243
cg00339708	0.384672
cg00343067	0.466591
cg00343217	0.369562
cg00345983	0.180209
cg00349017	0.288508
cg00349375	0.0138717
cg00350220	0.217761
cg00350702.1	0.000948414
cg00350702.2	0.103043
cg00351264	0.539385
cg00356067	0.406212
cg00359760	0.145658
cg00360105	0.0157505
cg00360524	0.1758
cg00362487	0.591431
cg00362836	0.456967
cg00364500	0.0650897
cg00366136	0.230535
cg00366950	0.079542
cg00367518	0.210606
cg00369613	0.309652
cg00369852	0.135091
cg00370841	0.0134219
cg00371107	0.266589
cg00372284	0.52509
cg00373808	0.0650197
cg00374382	0.2715
cg00376184	0.158264
cg00379717	0.0311384
cg00379872	0.00230843
cg00380167	0.452918
cg00381965	0.448819
cg00382005	0.176032
cg00383161	0.0677126
cg00383766	0.253205
cg00385093	0.212361
cg00386499	0.378849
cg00386797	0.703887
cg00386839	0.155966
cg00388556	0.40475
cg00389116	0.0374768
cg00389526	0.0524759
cg00393155	0.510474
cg00393367	0.469054
cg00396618	0.542816
cg00398876	0.000118092
cg00399596	0.00605232
cg00399624	0.217522
cg00400141	0.381137
cg00401084	0.337035
cg00401116	0.372347
cg00402434	0.682342
cg00403457	0.0307928
cg00405803	0.239425
cg00407148	0.351984
cg00409684	0.701721
cg00410898.1	0.226109
cg00410898.2	0.303093
cg00411555	0.0871604
cg00411965	0.579567
cg00414520	0.561807
cg00416783	0.661174
cg00418090	0.116898
cg00418401	0.357521
cg00419202	0.151586
cg00419757	0.595019
cg00422594	0.443902
cg00422680	0.488162
cg00422730	0.192499
cg00424048	0.391788
cg00424298	0.0573676
cg00424367	0.0509914
cg00424624	0.422873
cg00426154	0.284849
cg00426659	0.703725
cg00427623	0.48988
cg00427871	0.590175
cg00428557	0.370299
cg00433042	0.0489486
cg00434962	0.0843452
cg00437193	0.474249
cg00437358	0.592356
cg00438646	0.519951
cg00439117	0.346528
cg00439253	0.000251357
cg00441553	0.371535
cg00442423	0.0222117
cg00443041	0.446615
cg00443833	0.0694948
cg00444928	0.0405631
cg00445879	0.382443
cg00447136	0.501219
cg00449321	0.198447
cg00450713	0.368835
cg00450884	0.684764
cg00450891	0.033886
cg00450910	0.141621
cg00451044	0.119087
cg00452125	0.0880732
cg00453591	0.368289
cg00454274	0.233663
cg00455143	0.0626649
cg00455362	0.372549
cg00455875	0.494054
cg00456768	0.0247012
cg00457583	0.649341
cg00458124	0.3804
cg00458823	0.0315655
cg00459263	0.674983
cg00462525	0.666694
cg00463693	0.484669
cg00464569	0.435642
cg00464610	0.327979
cg00464803	0.678522
cg00465284	0.551331
cg00465985	0.519262
cg00466720	0.363173
cg00466950	0.123689
cg00467357	0.270909
cg00469450	0.0626967
cg00470694	0.20409
cg00470955	0.41948
cg00470976	0.267348
cg00471170	0.224985
cg00471663	0.454253
cg00471664	0.000389075
cg00471897	0.664889
cg00472347	0.158904
cg00472898	0.263026
cg00472926	0.0762872
cg00473176	0.067826
cg00474060	0.450693
cg00474657	0.133475
cg00475260	0.207967
cg00475509	0.464665
cg00476429	0.0396936
cg00477261	0.187392
cg00479641	0.104902
cg00480149	0.105126
cg00481760	0.097125
cg00482994	0.523407
cg00483633	0.427516
cg00484915	0.208013
cg00485681	0.472017
cg00486031	0.333692
cg00487538	0.382693
cg00489376	0.184124
cg00489428	0.308049
cg00490620	0.0939844
cg00491561	0.319187
cg00493297	0.273282
cg00493831	0.34638
cg00493843	0.0158401
cg00495518	0.42704
cg00499875	0.530293
cg00499973	0.575655
cg00500341	0.213086
cg00500681	0.0635802
cg00504333	0.169853
cg00504554	0.426927
cg00505361	0.446673
cg00505445	0.133611
cg00507817	0.242665
cg00508255	0.502333
cg00510450	0.176995
cg00512700	0.40362
cg00513357	0.356116
cg00515235	0.492709
cg00515954	0.527089
cg00516349	0.15705
cg00518702	0.22756
cg00518708	0.389003
cg00519119	0.493437
cg00519284	0.038921
cg00519301	0.74411
cg00519323	0.218894
cg00519918	0.193636
cg00521920	0.25016
cg00522402	0.34953
cg00522519	0.351144
cg00522668	0.328922
cg00523349	0.167824
cg00523855	0.17749
cg00524115	0.396488
cg00525251	0.243243
cg00526068	0.38427
cg00527415	0.12909
cg00527510	0.360404
cg00528052	0.332866
cg00528541	0.301607
cg00529649	0.375342
cg00531009	0.0243052
cg00531909	0.269852
cg00532890	0.674693
cg00533774	0.275556
cg00535482	0.627119
cg00538388	0.464689
cg00539598	0.416055
cg00540391	0.631296
cg00540706	0.121367
cg00542737	0.408574
cg00543023	0.108428
cg00543458	0.629796
cg00545236	0.560304
cg00545696	0.518733
cg00546281	0.410427
cg00546693	0.531954
cg00547789	0.278952
cg00548085	0.0719882
cg00548487	0.248534
cg00548719	0.425062
cg00550040	0.484216
cg00551264	0.156095
cg00551503	0.563812
cg00552731	0.242235
cg00553880	0.0546998
cg00553886	0.573381
cg00553911	0.095481
cg00554332	0.550202
cg00555047	0.467536
cg00556573	0.0646223
cg00557947	0.340218
cg00559067	0.696332
cg00562438	0.324449
cg00562553	0.317662
cg00562749	0.48852
cg00563016	0.00790063
cg00563045	0.150909
cg00564054	0.750083
cg00566346	0.169082
cg00566395	0.510839
cg00566855	0.105061
cg00567001	0.333863
cg00568797	0.126387
cg00569374	0.291935
cg00570517	0.0407088
cg00570985	0.3034
cg00571033	0.468798
cg00571633	0.436722
cg00571722	0.499078
cg00572334	0.354897
cg00573041	0.0360575
cg00576279	0.590599
cg00576774	0.365362
cg00577233	0.160555
cg00577835	0.0847539
cg00578937	0.0400933
cg00580052	0.178077
cg00582446	0.373306
cg00582950	0.0228785
cg00583628	0.186607
cg00583683	0.39823
cg00585108	0.416452
cg00585163	0.292433
cg00585359	0.263099
cg00585733	0.780843
cg00587168	0.714472
cg00589789	0.459608
cg00591406	0.206062
cg00593231	0.745139
cg00593862	0.236747
cg00594099	0.499094
cg00594698	0.419384
cg00595156	0.097255
cg00595237	0.504785
cg00595660	0.126842
cg00597118	0.282354
cg00597234	0.0415728
cg00597285	0.515536
cg00597719	0.388119
cg00597759	0.00888653
cg00598343	0.364697
cg00598724	0.0481258
cg00599230	0.0900726
cg00601070	0.494574
cg00604109	0.458874
cg00606085	0.523978
cg00608008	0.414577
cg00608221	0.292583
cg00608633	0.00413399
cg00611149	0.715989
cg00611206	0.193868
cg00611309	0.379731
cg00612583	0.0986793
cg00612925	0.460613
cg00613562	0.112795
cg00614320	0.665764
cg00614622	0.218745
cg00614923	0.0349054
cg00615662	0.114749
cg00616272	0.0324996
cg00618420	0.564366
cg00618479	0.467474
cg00621224	0.052721
cg00621654	0.273899
cg00622374	0.277941
cg00623160	0.564025
cg00623391	0.222823
cg00627621	0.0869194
cg00627626	0.141283
cg00627678	0.136813
cg00631268	0.26778
cg00633857	0.0923395
cg00634704	0.631384
cg00637411	0.421441
cg00638532	0.000822835
cg00640107	0.46629
cg00640255	0.32939
cg00643363	0.0546548
cg00643485	0.247636
cg00645382	0.220765
cg00649365	0.173935
cg00650240	0.774615
cg00650422	0.688278
cg00651667	0.136361
cg00653777	0.216013
cg00653985	0.245072
cg00656055	0.308179
cg00658736	0.094567
cg00658751	0.0110932
cg00658920	0.289734
cg00658982	0.156307
cg00659065	0.500739
cg00659574	0.11208
cg00660874	0.402578
cg00662491	0.0879558
cg00662931	0.422982
cg00663363	0.21711
cg00663972	0.105028
cg00666549	0.00255562
cg00668187	0.449583
cg00668252	0.126595
cg00669285	0.169119
cg00670113	0.369875
cg00670697	0.0651699
cg00672291	0.704209
cg00672555	0.731811
cg00672657	0.803837
cg00672891	0.383347
cg00673150	0.0768539
cg00674395	0.359996
cg00675053	0.485628
cg00675389	0.278097
cg00676135	0.000668942
cg00678568	0.0186796
cg00678608	0.346088
cg00678823	0.0691694
cg00679862	0.432763
cg00684550	0.642769
cg00684577	0.28017
cg00685149	0.351344
cg00686910	0.186969
cg00687713	0.158205
cg00688078	0.381563
cg00688975	0.41744
cg00689383	0.230441
cg00689651	0.172364
cg00690028	0.115619
cg00691401	0.0446028
cg00693817	0.362493
cg00694357	0.401679
cg00695659	0.124494
cg00696175	0.591526
cg00696388	0.687454
cg00696623	0.329429
cg00697942	0.265849
cg00698219	0.133828
cg00700237	0.546364
cg00703091	0.361707
cg00703273	0.184688
cg00703619	0.078905
cg00704341	0.311115
cg00704763	0.134296
cg00708404	0.00861243
cg00709542	0.457106
cg00711678	0.369355
cg00713411	0.36723
cg00715063	0.0824757
cg00715100	0.217612
cg00716110	0.367466
cg00716140	0.385692
cg00716194	0.166039
cg00716196	0.397339
cg00716372	0.494482
cg00718342	0.544756
cg00719175	0.449922
cg00719335	0.151667
cg00720104	0.646338
cg00720992	0.0285215
cg00724499	0.39376
cg00724865	0.714137
cg00726571	0.371061
cg00727061	0.170207
cg00727310	0.101978
cg00727382	0.116789
cg00728976	0.185841
cg00730275	0.267606
cg00730730	0.39944
cg00731024	0.510441
cg00731079	0.128989
cg00733912	0.702065
cg00737936	0.226141
cg00738250	0.215638
cg00738572	0.830677
cg00738648	0.137869
cg00738721	0.203027
cg00740694	0.27491
cg00740870	0.235688
cg00741609	0.491997
cg00742557	0.0685921
cg00743491	0.0358216
cg00743923	0.398142
cg00744070	0.0616331
cg00745868	0.332409
cg00746230	0.389452
cg00746259	0.621535
cg00747868	0.2951
cg00748157	0.0779902
cg00748659	0.208147
cg00750099	0.0195028
cg00750399	0.129688
cg00751472	0.211525
cg00752442	0.308314
cg00752670	0.225176
cg00752852	0.0395429
cg00752968	0.47791
cg00753411	0.350128
cg00755021	0.54092
cg00756693	0.340083
cg00758003	0.150872
cg00758337	0.445567
cg00760643	0.117084
cg00761619	0.0708454
cg00762209	0.0551838
cg00763618	0.179234
cg00764129	0.0843773
cg00764339	0.159632
cg00764475	0.299126
cg00765068	0.379095
cg00766718	0.182691
cg00766988	0.30772
cg00767915	0.588081
cg00769951	0.42571
cg00770316	0.61652
cg00772083	0.282773
cg00773909	0.324496
cg00774005	0.346326
cg00774674	0.112413
cg00775910	0.0635442
cg00776597	0.10107
cg00776783	0.481206
cg00777340	0.661032
cg00777947	0.124388
cg00779472	0.0837457
cg00780852	0.500328
cg00782708	0.532918
cg00783674	0.26309
cg00783833	0.217592
cg00784442	0.171049
cg00784834	0.593897
cg00784860	0.235249
cg00785632	0.0945414
cg00785760	0.641721
cg00785909	0.0447523
cg00786351	0.471764
cg00786734	0.187349
cg00786827	0.562725
cg00787665	0.322843
cg00788325	0.470583
cg00788669	0.0970012
cg00788877	0.536229
cg00789527	0.0558003
cg00791213	0.0636912
cg00791311	0.501555
cg00791863	0.110542
cg00793219	0.499889
cg00793748	0.228802
cg00793774	0.290054
cg00794219	0.0132957
cg00794359	0.197759
cg00794775	0.210106
cg00794881	0.538858
cg00795277	0.483688
cg00797540	0.113328
cg00797557	0.077088
cg00798698	0.154853
cg00800848	0.242058
cg00801362	0.176883
cg00801799	0.266002
cg00802115	0.141036
cg00802789	0.111084
cg00803366	0.624578
cg00806006	0.365647
cg00806925	0.0316528
cg00807226	0.46091
cg00807903	0.115255
cg00808134	0.461263
cg00809089	0.0567298
cg00809740	0.0441829
cg00810217	0.0786057
cg00810883	0.211809
cg00811020	0.367033
cg00811221	0.174215
cg00811894	0.514066
cg00815545	0.538459
cg00815652	0.0441468
cg00815761	0.416692
cg00816192	0.647712
cg00817637	0.388713
cg00820579	0.272797
cg00822110	0.068594
cg00823323	0.402838
cg00823476	0.135426
cg00823568	0.0242168
cg00824176	0.0766245
cg00826534	0.155718
cg00826905	0.305202
cg00827518	0.302113
cg00827935	0.245093
cg00830351	0.18014
cg00831548	0.0326273
cg00833037	0.429947
cg00833227	0.305238
cg00838150	0.73024
cg00838278	0.0156236
cg00838404	0.104807
cg00838881	0.231613
cg00839031	0.732728
cg00839129	0.427081
cg00839434	0.395829
cg00841581	0.138225
cg00842154	0.340421
cg00842325	0.74333
cg00842370	0.06155
cg00843152	0.225427
cg00843792	0.319131
cg00844490	0.53504
cg00847015	0.826006
cg00847072	0.310323
cg00847238	0.340855
cg00848520	0.0923845
cg00850663	0.308192
cg00851590	0.218293
cg00851842	0.300998
cg00851901	0.114508
cg00851988	0.388946
cg00852595	0.604231
cg00853576	0.1766
cg00855091	0.109258
cg00855137	0.662621
cg00855890	0.238692
cg00856080	0.660247
cg00857016	0.199195
cg00857360	0.365685
cg00857814	0.50041
cg00858647	0.248473
cg00858997	0.318768
cg00859590	0.296952
cg00859637	0.102144
cg00860188	0.0999491
cg00860189	0.268123
cg00860225	0.00187207
cg00860361	0.00937937
cg00860838	0.49483
cg00861228	0.110445
cg00861348	0.388492
cg00861892	0.151997
cg00862066	0.0886938
cg00862376	0.552066
cg00863447	0.0952643
cg00863740	0.231743
cg00864083	0.164534
cg00865099	0.189735
cg00867443	0.849293
cg00867949	0.491908
cg00868376	0.157437
cg00871526	0.283962
cg00873201	0.383597
cg00874125	0.701915
cg00874874	0.468932
cg00875779	0.339794
cg00876235	0.304411
cg00876659	0.379446
cg00877739	0.0415801
cg00877778	0.313895
cg00878023	0.250214
cg00879119	0.521728
cg00879444	0.700435
cg00883967	0.480003
cg00887636	0.180668
cg00887670	0.358199
cg00887982	0.227418
cg00889599	0.157426
cg00890651	0.551668
cg00890916	0.329089
cg00893084	0.367062
cg00893471	0.629695
cg00894554	0.0316649
cg00896157	0.475008
cg00896209	0.167888
cg00896768	0.104214
cg00896947	0.466483
cg00897537	0.519348
cg00897651	0.241434
cg00900456	0.712833
cg00900674	0.617453
cg00900734	0.30407
cg00901683	0.090096
cg00901685	0.576775
cg00902032	0.480566
cg00902275	0.235749
cg00902440	0.0596397
cg00902716	0.365319
cg00903722	0.14291
cg00903815	0.617681
cg00904423	0.333689
cg00906833	0.419853
cg00906983	0.284734
cg00907438	0.228961
cg00908601	0.0879714
cg00908709	0.595225
cg00908850	0.389922
cg00908965	0.414798
cg00909225	0.544904
cg00909385	0.0230555
cg00910419	0.591957
cg00913314	0.0266138
cg00914030	0.303957
cg00915004	0.546144
cg00915395	0.612595
cg00915647	0.388632
cg00915901	0.303526
cg00916651	0.535812
cg00917676	0.568068
cg00918089	0.555246
cg00918383	0.843314
cg00919143	0.164623
cg00919407	0.625259
cg00920372	0.335056
cg00920454	0.432531
cg00920973	0.226826
cg00921109	0.179748
cg00922630	0.0168005
cg00923443	0.0607546
cg00928732	0.0430804
cg00929113	0.641255
cg00929516	0.237045
cg00930337	0.453128
cg00930873	0.694398
cg00933498	0.574717
cg00936991	0.0694807
cg00939855	0.754717
cg00940840	0.0574434
cg00941603	0.710725
cg00942997	0.323081
cg00944045	0.158078
cg00945808	0.695555
cg00946032	0.427396
cg00948634	0.333399
cg00951719	0.385996
cg00951891	0.143167
cg00952114	0.613458
cg00952468	0.541344
cg00953793	0.150951
cg00953859	0.639461
cg00954002	0.14727
cg00954258	0.747957
cg00954841	0.369812
cg00956510	0.604225
cg00957001	0.06678
cg00957471	0.282109
cg00957561	0.761322
cg00958552	0.536008
cg00959147	0.167987
cg00959249	0.555826
cg00960192	0.0193786
cg00963092	0.150049
cg00965104	0.272336
cg00965692	0.0894732
cg00965883	0.391561
cg00966253	0.577804
cg00967479	0.0918436
cg00967835	0.198759
cg00967908	0.194079
cg00971828	0.0600415
cg00973544	0.134972
cg00973592	0.0637093
cg00975228	0.12155
cg00975350	0.115288
cg00975442	0.460488
cg00976065	0.668151
cg00976203	0.317591
cg00976917	0.191373
cg00980719	0.368698
cg00981548	0.00222129
cg00982312	0.459871
cg00983568	0.667334
cg00987824	0.514893
cg00988050	0.163479
cg00988711	0.344307
cg00988788	0.386433
cg00989001	0.372609
cg00989341	0.509973
cg00989791	0.22051
cg00992842	0.536683
cg00993368	0.0109654
cg00993893	0.624111
cg00994804	0.490939
cg00995686	0.368326
cg00995852	0.412834
cg01000173	0.261426
cg01000178	0.0306967
cg01001202	0.0480082
cg01001800	0.162583
cg01005773	0.245227
cg01006396	0.534671
cg01007604	0.436209
cg01008025	0.193875
cg01008443	0.0434833
cg01009870	0.368411
cg01012005.1	0.405813
cg01012005.2	0.444811
cg01013124	0.0531798
cg01015974	0.277094
cg01016328	0.252365
cg01017056	0.228951
cg01019040	0.483047
cg01019569	0.010118
cg01019608	0.219689
cg01020408	0.468804
cg01021339	0.0908954
cg01022031	0.544257
cg01022174	0.573193
cg01022378	0.254467
cg01022861	0.676747
cg01024113	0.146906
cg01024757	0.609272
cg01026140	0.375342
cg01027277	0.366457
cg01027323	0.627455
cg01027805.1	0.156014
cg01027805.2	0.216039
cg01028270	0.130415
cg01029325	0.268943
cg01029859	0.157951
cg01030727	0.334683
cg01032183	0.172154
cg01032683	0.64358
cg01033486	0.241148
cg01033833	0.752233
cg01034352	0.720856
cg01034494	0.471565
cg01036016	0.351123
cg01036505	0.476601
cg01037009	0.368467
cg01038105	0.635363
cg01038699	0.306106
cg01039531	0.155018
cg01039540	0.386314
cg01041720	0.127708
cg01042193	0.218421
cg01043501	0.436281
cg01045331	0.426386
cg01046634	0.294903
cg01047058	0.444819
cg01047218	0.231065
cg01047390	0.16191
cg01049141	0.714349
cg01049455	0.130367
cg01050866	0.324505
cg01051527	0.174599
cg01051653	0.0106663
cg01052352	0.697145
cg01052585	0.721368
cg01052727	0.552997
cg01053290	0.839657
cg01053921	0.637831
cg01054501	0.072207
cg01056020	0.44524
cg01058499	0.482095
cg01059261	0.0863881
cg01059743	0.0277361
cg01061575	0.711458
cg01061817	0.0348961
cg01063757	0.414964
cg01063908	0.478724
cg01065375	0.527905
cg01065776	0.610457
cg01066008	0.301711
cg01067793	0.117772
cg01068369	0.0852112
cg01068768	0.217967
cg01070983	0.0407199
cg01072364	0.111569
cg01072588	0.0362532
cg01073668	0.16746
cg01073946	0.148972
cg01074811	0.17073
cg01075824	0.414058
cg01077341	0.564825
cg01078984	0.259585
cg01079397.1	0.307095
cg01079397.2	0.53781
cg01079453	0.0819438
cg01079466	0.284604
cg01079539	0.609084
cg01079563	0.533543
cg01079751	0.0716744
cg01079812	0.628905
cg01080993	0.219859
cg01081765	0.168882
cg01084584	0.427382
cg01085196	0.132309
cg01087729	0.598405
cg01088131	0.229952
cg01088303	0.116537
cg01088385	0.490639
cg01088404	0.551486
cg01089519	0.319564
cg01090134	0.433792
cg01090334	0.387582
cg01090774	0.306515
cg01092932	0.187224
cg01093013	0.635519
cg01093365	0.283796
cg01093482	0.347178
cg01093750	0.0854084
cg01096178	0.227954
cg01096459	0.0835517
cg01096814	0.632024
cg01097137	0.310718
cg01097606	0.355788
cg01097631	0.208401
cg01099217	0.773901
cg01099625	0.144286
cg01100740	0.337996
cg01101069	0.0461838
cg01103892	0.543177
cg01104009	0.371882
cg01105418	0.0347425
cg01107103	0.251671
cg01107215	0.292932
cg01107240	0.528601
cg01107534	0.0532425
cg01110553	0.0775072
cg01112486	0.0549459
cg01112551	0.763556
cg01118057	0.418346
cg01118512	0.0426856
cg01118731	0.418284
cg01119116	0.118864
cg01120541	0.00465113
cg01120624	0.549004
cg01121770	0.0383619
cg01122770	0.549614
cg01123520	0.248251
cg01123777	0.439875
cg01125381	0.160161
cg01126232	0.241966
cg01127764	0.187904
cg01128516	0.463238
cg01130242	0.00685542
cg01130418	0.128354
cg01130580	0.204232
cg01130719	0.0125627
cg01131263	0.0686093
cg01131483	0.0129096
cg01132510	0.158045
cg01133215	0.202734
cg01134518	0.46303
cg01135274	0.599609
cg01136078	0.28733
cg01137610	0.393541
cg01137681	0.430495
cg01140515	0.641054
cg01140958	0.102864
cg01141533	0.400236
cg01141580	0.571439
cg01141741	0.411332
cg01143372	0.343086
cg01143391	0.483456
cg01145031	0.4633
cg01149078	0.657309
cg01150223	0.0535332
cg01150262	0.410275
cg01150494	0.215114
cg01151827	0.42552
cg01153166	0.671489
cg01153660	0.4336
cg01154505	0.296107
cg01155258	0.154682
cg01155266	0.252454
cg01156435	0.000126077
cg01156745	0.539866
cg01156877	0.553672
cg01156934	0.280804
cg01158430	0.128024
cg01160956	0.0666846
cg01161204	0.0833115
cg01161521	0.3072
cg01163536	0.11884
cg01163805	0.38409
cg01166318	0.487945
cg01166712	0.0460926
cg01167388	0.551119
cg01167424	0.493664
cg01167616	0.014678
cg01167862	0.0202077
cg01167936	0.0282545
cg01168718	0.396617
cg01169222	0.307426
cg01169651	0.103892
cg01169686	0.194328
cg01171212	0.159254
cg01171272	0.0739754
cg01171336	0.571017
cg01171786	0.469499
cg01173053	0.167207
cg01173774	0.0795118
cg01174929	0.175239
cg01178121	0.245861
cg01178999	0.0326846
cg01179128	0.270919
cg01180003	0.379177
cg01180566	0.43879
cg01181227	0.692291
cg01182628	0.503884
cg01183821	0.159561
cg01184817	0.4269
cg01186017	0.512233
cg01187271	0.755208
cg01190601	0.081762
cg01193554	0.454947
cg01193706	0.26059
cg01193810	0.0492625
cg01194026	0.515633
cg01194087	0.476185
cg01194316	0.371554
cg01195112	0.00967178
cg01197044	0.23685
cg01197537	0.14437
cg01197840	0.227745
cg01198287	0.592083
cg01198746	0.0729914
cg01199420	0.54932
cg01200261	0.111657
cg01200904	0.292742
cg01202361	0.429723
cg01202508	0.119615
cg01203708	0.299073
cg01204422	0.172232
cg01204444	0.290251
cg01204508	0.265953
cg01206394	0.474261
cg01206957	0.358663
cg01208948	0.311738
cg01209550	0.367316
cg01209857	0.650296
cg01211648	0.356933
cg01212216	0.394514
cg01213012	0.153692
cg01213047	0.0424543
cg01213247	0.0858917
cg01213941	0.126544
cg01214458	0.62468
cg01220605	0.165415
cg01220800	0.601609
cg01221637	0.323481
cg01222249	0.254548
cg01223055	0.205601
cg01224972	0.119521
cg01225942	0.563115
cg01227169	0.0855651
cg01227261	0.597151
cg01228014	0.472919
cg01229752	0.136195
cg01232138	0.357291
cg01232381	0.0484066
cg01232762	0.45342
cg01233692	0.533862
cg01234044	0.609172
cg01234945	0.450114
cg01235968	0.098637
cg01236822	0.0929738
cg01238435	0.850623
cg01239560	0.464186
cg01239622	0.272767
cg01239827	0.273345
cg01240843	0.526782
cg01241756	0.0229031
cg01241934	0.224237
cg01242319	0.522408
cg01243266	0.0865664
cg01243312	0.577416
cg01243922	0.0630305
cg01245471	0.416369
cg01246498	0.12802
cg01246749	0.478052
cg01247852	0.331867
cg01248517	0.0379906
cg01250422	0.0200282
cg01251574	0.181537
cg01252899	0.23514
cg01253807	0.330664
cg01253880	0.0173123
cg01254459	0.125246
cg01255766	0.384681
cg01255800	0.223762
cg01257520	0.0223755
cg01258695	0.232297
cg01258963	0.452221
cg01260478	0.561838
cg01261613	0.107805
cg01262663	0.110781
cg01263679	0.619146
cg01264497	0.394143
cg01266390	0.013996
cg01266508	0.0380102
cg01267062	0.497706
cg01267365	0.132948
cg01268650	0.398088
cg01268748	0.484811
cg01270409	0.483342
cg01272334	0.352758
cg01272490	0.356301
cg01273180	0.309194
cg01273460	0.43213
cg01273518	0.533525
cg01275157	0.373061
cg01275810	0.134912
cg01276922	0.155013
cg01277258	0.158765
cg01279020	0.441938
cg01280724	0.10069
cg01280744	0.564046
cg01284284	0.505863
cg01286580	0.18041
cg01290613	0.0701567
cg01292679	0.0060018
cg01292864	0.400371
cg01293622	0.2555
cg01293647	0.590371
cg01293763	0.0452211
cg01294450	0.490332
cg01294452	0.0600897
cg01296942	0.580249
cg01297276	0.0644122
cg01298452	0.528121
cg01301023	0.0202892
cg01301067	0.113289
cg01301138	0.615394
cg01301326	0.14459
cg01301379	0.101746
cg01302905	0.51277
cg01307387	0.271938
cg01307652	0.24669
cg01307653	0.0967104
cg01308925	0.664925
cg01309159	0.469755
cg01309929	0.207273
cg01311296	0.119792
cg01312261	0.313903
cg01313856	0.258927
cg01314094	0.511222
cg01314454	0.0837748
cg01314601	0.529261
cg01314755	0.0946888
cg01316866	0.543413
cg01316934	0.433258
cg01317356	0.570304
cg01319039	0.144146
cg01319431	0.416148
cg01319626	0.380068
cg01320719	0.599254
cg01322554	0.127548
cg01324452	0.212715
cg01324959	0.533734
cg01325609	0.350989
cg01326050	0.457485
cg01326399	0.0888754
cg01326566	0.53531
cg01327047	0.369687
cg01328691	0.37807
cg01328716	0.276647
cg01328839	0.0893368
cg01329059	0.57358
cg01329421	0.242789
cg01329441	0.342954
cg01329995	0.60175
cg01330940	0.615749
cg01332968	0.600884
cg01333192	0.467572
cg01333334	0.697129
cg01334355	0.613808
cg01334806	0.387872
cg01334830	0.582454
cg01336022	0.588448
cg01336082	0.535798
cg01336859	0.33281
cg01337054	0.129674
cg01337143	0.265448
cg01337511	0.0265956
cg01338393	0.00193587
cg01339203	0.415384
cg01340046	0.427963
cg01340118	0.5087
cg01340195	0.112952
cg01341452	0.273622
cg01341696	0.276695
cg01342051	0.341508
cg01342157	0.47148
cg01342627	0.570605
cg01343642	0.0307113
cg01343704	0.113105
cg01344347	0.0546234
cg01344546	0.00740488
cg01346827	0.301199
cg01347849	0.0319658
cg01349535	0.636306
cg01351315	0.458325
cg01351663	0.421236
cg01351677	0.460191
cg01352789	0.648333
cg01352953	0.194544
cg01353533	0.440117
cg01355478	0.0920021
cg01356224	0.397253
cg01357874	0.343982
cg01358290	0.194833
cg01358620	0.200086
cg01359274	0.316405
cg01359455	0.267399
cg01360156	0.211852
cg01360368	0.5681
cg01360767	0.0436482
cg01361021	0.0483349
cg01361776	0.228895
cg01362022	0.323865
cg01363325	0.384311
cg01365700	0.0788594
cg01366864	0.193622
cg01368226	0.470613
cg01369215	0.608586
cg01369393	0.237906
cg01369969	0.210726
cg01370449	0.198085
cg01370575	0.277149
cg01373206	0.107928
cg01374277	0.101232
cg01374344	0.712837
cg01374899	0.482653
cg01376699	0.402137
cg01376725	0.100005
cg01378367	0.347305
cg01378910	0.485339
cg01379609	0.291577
cg01380208	0.420484
cg01381410	0.0747456
cg01382164	0.625626
cg01383681	0.047345
cg01384290	0.390317
cg01385056	0.00259398
cg01385439	0.470409
cg01385512	0.289928
cg01387835	0.0257828
cg01387937	0.336805
cg01391058	0.40649
cg01391858	0.235344
cg01392682	0.225917
cg01392943	0.236451
cg01393027	0.188535
cg01393477	0.155094
cg01393721	0.0108495
cg01393939	0.446202
cg01394860	0.112322
cg01397139	0.402126
cg01397373	0.323998
cg01398149	0.342919
cg01398352	0.691533
cg01399875	0.158172
cg01401198	0.0346841
cg01403539	0.750005
cg01403803	0.347051
cg01403858	0.400725
cg01405801	0.012831
cg01408700	0.68697
cg01409850	0.358982
cg01409964	0.284591
cg01410982	0.435487
cg01412053	0.102224
cg01413040	0.659823
cg01414173	0.386425
cg01416702	0.33915
cg01416924	0.0372285
cg01418317	0.562662
cg01418409	0.351416
cg01418441	0.0222269
cg01422094	0.0503659
cg01422896	0.315308
cg01423660	0.499616
cg01423828	0.0774809
cg01426713	0.29618
cg01427367	0.160041
cg01427985	0.101277
cg01428630	0.646703
cg01428642	0.150342
cg01429475	0.243947
cg01429507	0.203347
cg01429989.1	0.349533
cg01429989.2	0.567826
cg01431336	0.227458
cg01432400	0.149467
cg01432620	0.698054
cg01432812	0.374925
cg01432993	0.0106938
cg01433318	0.674286
cg01434508	0.387523
cg01434924	0.400207
cg01438021	0.521667
cg01440864	0.482594
cg01441091	0.419948
cg01441716	0.515816
cg01444045	0.494235
cg01444080	0.121109
cg01444413	0.093672
cg01445252	0.196175
cg01447281	0.152386
cg01447515	0.42108
cg01448483	0.158002
cg01449601	0.0923437
cg01450059	0.154601
cg01450606	0.30112
cg01450764	0.276642
cg01450839	0.423833
cg01451179	0.119006
cg01452506	0.0202673
cg01452820	0.515941
cg01454704	0.226638
cg01455644	0.575667
cg01455867	0.177961
cg01456011	0.345425
cg01456511	0.223068
cg01456628	0.636858
cg01456885	0.107773
cg01458681	0.309966
cg01459308	0.56153
cg01459514	0.244505
cg01460217	0.135302
cg01460788	0.0796441
cg01460805	0.607553
cg01460860	0.317122
cg01461078	0.149445
cg01462040	0.184985
cg01462418	0.265707
cg01463338	0.110224
cg01463565	0.507196
cg01464821	0.382957
cg01465824	0.342025
cg01466224	0.446376
cg01466662	0.0506206
cg01468418	0.407122
cg01468874	0.139109
cg01471217	0.553953
cg01472737	0.583712
cg01473155	0.300385
cg01475095	0.472178
cg01475649	0.507377
cg01475790	0.068072
cg01475857	0.338591
cg01476234	0.500515
cg01476332	0.272145
cg01476696	0.785257
cg01483295	0.134316
cg01483327	0.167198
cg01483359	0.143942
cg01484668	0.432726
cg01485596	0.522138
cg01485645.1	0.392761
cg01485645.2	0.168643
cg01486146	0.613908
cg01487011	0.213558
cg01487930	0.119379
cg01488040	0.523511
cg01489832	0.452069
cg01490165	0.231574
cg01490570	0.54986
cg01493609	0.49066
cg01494053	0.120253
cg01494784	0.0218577
cg01495148	0.0150721
cg01495882	0.0276117
cg01498131	0.304269
cg01500797	0.739336
cg01501200	0.444936
cg01501208	0.516016
cg01502055	0.407784
cg01502462	0.0254441
cg01503390	0.17372
cg01504682	0.117379
cg01505662	0.432826
cg01507502	0.376376
cg01508445	0.132572
cg01509444	0.0576064
cg01509675	0.62358
cg01509710	0.581215
cg01510597	0.297627
cg01510737	0.127219
cg01510883	0.236313
cg01510925	0.357314
cg01511450	0.013614
cg01512145	0.481807
cg01512389	0.531043
cg01513357	0.284159
cg01513560	0.153519
cg01514664	0.410351
cg01515407	0.504444
cg01517654	0.350096
cg01518594	0.543707
cg01519760	0.53824
cg01521169	0.435201
cg01522553	0.417939
cg01522923	0.543076
cg01523865	0.173835
cg01524299	0.243334
cg01524627	0.624265
cg01524853	0.505938
cg01526253	0.0592308
cg01526265	0.0116655
cg01527913	0.428285
cg01528388	0.694884
cg01528792	0.0950229
cg01528970	0.195881
cg01530089	0.587182
cg01530159	0.17884
cg01531512	0.0726986
cg01531932	0.228847
cg01533729	0.363161
cg01534197	0.59978
cg01534906	0.572272
cg01535043	0.510144
cg01537268	0.356818
cg01537460	0.062955
cg01537733	0.250556
cg01537787	0.543861
cg01538162	0.0105309
cg01538522	0.00157355
cg01539117	0.638901
cg01539965	0.45202
cg01546209	0.188284
cg01546670	0.387063
cg01548368	0.101745
cg01552040	0.282634
cg01553057	0.515192
cg01553138	0.237621
cg01553943	0.35522
cg01554470	0.304139
cg01556209	0.0745887
cg01558300	0.136733
cg01560036	0.461356
cg01560325	0.107784
cg01562774	0.557344
cg01565849	0.59458
cg01566077	0.0857918
cg01567039	0.530703
cg01567668	0.0709273
cg01571001	0.0797837
cg01571965	0.369648
cg01572513	0.331885
cg01572724	0.236401
cg01573140	0.417084
cg01574836	0.304408
cg01575688	0.261817
cg01576619	0.15441
cg01578720	0.243638
cg01579023	0.0755725
cg01579422	0.0474216
cg01579428	0.0103497
cg01580126	0.18897
cg01580681	0.642101
cg01581739	0.0115408
cg01583223	0.0716351
cg01584043	0.220446
cg01584181	0.374699
cg01585174	0.0358448
cg01586768	0.019888
cg01586860	0.0518046
cg01587716	0.464904
cg01587718	0.203405
cg01588659	0.319471
cg01589578	0.387662
cg01589831	0.55526
cg01589846	0.0325544
cg01591012	0.103705
cg01591148	0.0640707
cg01591898	0.139158
cg01592346	0.284383
cg01592869	0.368335
cg01593388	0.319043
cg01594275	0.23985
cg01594757	0.0601384
cg01594821	0.503012
cg01595678	0.502993
cg01597940	0.513602
cg01599380	0.05143
cg01599973	0.553941
cg01600529	0.246602
cg01602213	0.529874
cg01603001	0.0258835
cg01606770	0.294519
cg01607361	0.579308
cg01608205	0.104247
cg01608469	0.00359669
cg01608986	0.557013
cg01609034	0.0667904
cg01611369	0.418431
cg01611544	0.0426942
cg01611780	0.437748
cg01612769	0.416475
cg01614615	0.180063
cg01614688	0.24911
cg01615615	0.0936351
cg01618051	0.0740396
cg01619693	0.0516359
cg01619705	0.297281
cg01620164	0.260002
cg01620430	0.199737
cg01621100	0.337865
cg01621700	0.0997528
cg01622303	0.0686174
cg01626197	0.0195106
cg01626791	0.243696
cg01630982	0.724916
cg01631295	0.370485
cg01631669	0.514704
cg01632700	0.0596007
cg01633443	0.358754
cg01633774	0.519065
cg01634038	0.63011
cg01634795	0.0249791
cg01635585	0.014464
cg01635604	0.517635
cg01636866	0.149425
cg01637218	0.0360067
cg01637282	0.222713
cg01637769	0.349709
cg01638826	0.5036
cg01639959	0.508102
cg01640606	0.631557
cg01641343	0.337019
cg01642835	0.558379
cg01643358	0.122305
cg01643535	0.453892
cg01644832	0.0716829
cg01644941	0.218699
cg01644993	0.476337
cg01645746	0.331478
cg01646475	0.0338209
cg01648457	0.174976
cg01648756	0.26892
cg01648898	0.112463
cg01650941	0.543854
cg01651170	0.590904
cg01651821	0.244766
cg01651980	0.0146349
cg01653419	0.0719263
cg01655437	0.321761
cg01655447	0.532471
cg01656505	0.434342
cg01656588	0.377731
cg01657263	0.224687
cg01657423	0.635279
cg01657761	0.182363
cg01658453	0.131853
cg01658750	0.082727
cg01658829	0.140728
cg01659472	0.335723
cg01662148	0.0174957
cg01663261	0.342446
cg01663388	0.220555
cg01663519	0.0133577
cg01663821	0.278718
cg01664258	0.0244987
cg01664666	0.610154
cg01665819	0.135028
cg01667686	0.197426
cg01668262	0.309022
cg01668476	0.504038
cg01668584	0.534102
cg01668879	0.217782
cg01669013	0.480933
cg01670963	0.432049
cg01671869	0.247134
cg01671966	0.593452
cg01673863	0.148994
cg01674452	0.154313
cg01675333	0.0767351
cg01675972	0.618021
cg01676132	0.0567942
cg01676370	0.485529
cg01676484	0.117866
cg01676825	0.127216
cg01678137	0.271027
cg01678399	0.428743
cg01678549	0.214984
cg01682788	0.580901
cg01683044	0.341391
cg01683319	0.514057
cg01683971	0.440712
cg01685160	0.527382
cg01685922	0.754802
cg01686068	0.323428
cg01686348	0.716101
cg01686771	0.257529
cg01687105	0.0115976
cg01689298	0.459863
cg01689437	0.450241
cg01689963	0.204992
cg01690057	0.122476
cg01691639	0.582116
cg01691914	0.0680826
cg01692291	0.0830933
cg01693108	0.383068
cg01694828	0.149595
cg01695075	0.274731
cg01695906	0.18141
cg01696865	0.107657
cg01697072	0.181588
cg01698272	0.403028
cg01698540	0.461019
cg01698674	0.642504
cg01700051	0.491479
cg01700670	0.592264
cg01700800	0.161589
cg01700964	0.375685
cg01701526	0.0654887
cg01701664	0.387518
cg01702252	0.16498
cg01702540	0.291008
cg01702758	0.377956
cg01703108	0.689736
cg01705052	0.745881
cg01705898	0.2882
cg01706233	0.108997
cg01710150	0.331472
cg01711379	0.358587
cg01712731	0.281546
cg01712842	0.398144
cg01712875	0.407877
cg01713546	0.454649
cg01715384	0.52902
cg01716627	0.451735
cg01716698	0.300363
cg01717089	0.132859
cg01717800	0.493546
cg01718371	0.057245
cg01718995	0.645334
cg01719435	0.268021
cg01720337	0.114926
cg01724721	0.0972714
cg01725297	0.144444
cg01726872	0.0698919
cg01726897	0.500137
cg01727347	0.333009
cg01728384	0.312834
cg01730798	0.593507
cg01730937	0.296367
cg01732872	0.292023
cg01733991	0.373571
cg01736336	0.3858
cg01739251	0.623614
cg01740040	0.697825
cg01740606	0.135007
cg01740828	0.134906
cg01741060	0.0876941
cg01741653	0.133796
cg01742871	0.49291
cg01742897	0.259168
cg01743031	0.162386
cg01743293	0.0805222
cg01744051	0.0685688
cg01745451	0.199394
cg01745621	0.0388407
cg01745990	0.454809
cg01746550	0.442929
cg01749491	0.695802
cg01749784	0.291243
cg01750538	0.0431424
cg01750916	0.12314
cg01751178	0.117228
cg01751209	0.382816
cg01751715	0.59283
cg01751985	0.242917
cg01752200	0.559253
cg01752243	0.372914
cg01753263	0.0891725
cg01753578	0.0271806
cg01753854	0.174732
cg01754290	0.575662
cg01755266	0.00227661
cg01755956	0.518588
cg01756262	0.35925
[truncated: 29,837 more rows]

## Sheet: Biopsy
CpG	Pearson coefficient
cg00000165	0.195098
cg00001209	0.315008
cg00001364	0.316195
cg00001582	0.218821
cg00002920	0.000933887
cg00004555	0.268203
cg00005112	0.50812
cg00005271	0.265934
cg00006213	0.272927
cg00008998	0.433181
cg00009248	0.233859
cg00009319	0.423696
cg00010445	0.368319
cg00010903	0.275731
cg00010926	0.209988
cg00010977	0.143782
cg00012521	0.51878
cg00012879	0.519016
cg00013189	0.736247
cg00013247	0.481668
cg00014011	0.0888775
cg00015001	0.288925
cg00015319	0.0680611
cg00016215	0.128232
cg00017571	0.10923
cg00017737	0.585541
cg00019068	0.0433111
cg00020468	0.0654013
cg00021588	0.0914302
cg00022035	0.237141
cg00023292	0.0459858
cg00024300	0.417516
cg00027030	0.0954906
cg00027863	0.0484574
cg00027948	0.107697
cg00029553	0.33651
cg00029755	0.239436
cg00031262	0.263772
cg00032045	0.313271
cg00032807	0.163447
cg00032872	0.0739312
cg00035308	0.243672
cg00036705	0.00708488
cg00036709	0.197515
cg00036788	0.556986
cg00037013	0.143268
cg00037518	0.341795
cg00038306	0.27361
cg00038376	0.219875
cg00038849	0.0011556
cg00038872	0.130252
cg00038955	0.352612
cg00039469	0.108207
cg00039845	0.0182348
cg00042664	0.00915382
cg00044472	0.131618
cg00045146	0.408709
cg00045149	0.905148
cg00046073	0.0387101
cg00046146	0.498821
cg00046614	0.0652152
cg00046850	0.508466
cg00049527	0.0111085
cg00049667	0.295549
cg00049718	0.57839
cg00050268	0.205589
cg00051709	0.172558
cg00051782	0.0898084
cg00054169	0.213347
cg00055211	0.644447
cg00055619	0.367257
cg00056413	0.61716
cg00056578	0.279206
cg00056596	0.100692
cg00057767	0.231713
cg00058449	0.216202
cg00059117	0.380823
cg00059486	0.312228
cg00059897	0.471902
cg00060304	0.0383096
cg00060633	0.293239
cg00060978	0.168005
cg00061093	0.17788
cg00065957	0.827997
cg00065997	0.39624
cg00066554	0.746333
cg00067370	0.0382035
cg00067520	0.545685
cg00067701	0.341296
cg00068760	0.162076
cg00069876	0.114668
cg00071267	0.317443
cg00071297	0.348564
cg00072253	0.175959
cg00072466	0.156942
cg00072485	0.0151073
cg00075117	0.310284
cg00075753	0.111529
cg00077617	0.15331
cg00077667	0.197592
cg00078463	0.17228
cg00079224	0.142607
cg00080164	0.0641485
cg00083847	0.298895
cg00084503	0.343668
cg00084577	0.204514
cg00087116	0.314313
cg00087778	0.102498
cg00090184	0.516194
cg00090384	0.295576
cg00090461	0.210759
cg00091093	0.0157731
cg00091964	0.0438263
cg00092013	0.181022
cg00092621	0.249076
cg00092936	0.176406
cg00095474	0.242599
cg00096766	0.0847836
cg00096813	0.3356
cg00096922	0.251959
cg00098422	0.254219
cg00100281	0.641281
cg00101175	0.501895
cg00101279	0.674273
cg00101491	0.221492
cg00101675	0.364083
cg00102584	0.358499
cg00103439	0.0879711
cg00103598	0.149025
cg00103762	0.171006
cg00106809	0.340833
cg00106940	0.146585
cg00107682	0.440036
cg00109076	0.699404
cg00109300	0.643077
cg00109303	0.0734204
cg00109643	0.151527
cg00109797	0.128803
cg00110098	0.0953702
cg00110825	0.292595
cg00111333	0.0519015
cg00112642	0.206964
cg00114412	0.52026
cg00114602	0.0531576
cg00115173	0.329897
cg00115203	0.0864121
cg00115348	0.134837
cg00116110	0.402312
cg00116234	0.217457
cg00116289	0.305132
cg00116653	0.685673
cg00117839	0.334344
cg00117955	0.119478
cg00119476	0.576895
cg00122272	0.514169
cg00122911	0.102087
cg00124810	0.0289187
cg00126993	0.0818967
cg00127523	0.307898
cg00128439	0.346592
cg00130134	0.601054
cg00130771	0.471862
cg00131490	0.278681
cg00133237	0.145037
cg00133606	0.106198
cg00134217	0.0643181
cg00138195	0.523302
cg00139115	0.28054
cg00141625	0.187073
cg00143077	0.125743
cg00143792	0.0690267
cg00145315	0.349316
cg00146111	0.242226
cg00146174	0.223648
cg00146253	0.060186
cg00146676	0.530744
cg00147440	0.0946037
cg00149071	0.550211
cg00149440	0.304622
cg00149689	0.0965269
cg00152260	0.395146
cg00152482	0.116846
cg00153046	0.102809
cg00153387	0.25087
cg00154486	0.298691
cg00156720	0.110645
cg00156769	0.00297996
cg00157812	0.303139
cg00158333	0.0475333
cg00159476	0.302582
cg00159753	0.313166
cg00160892	0.317675
cg00164295	0.262389
cg00165325	0.307262
cg00166579	0.205857
cg00166917	0.197896
cg00167250	0.228376
cg00167491	0.0802278
cg00167853	0.379404
cg00168042	0.378001
cg00168721	0.27285
cg00169860	0.500964
cg00170518	0.0733828
cg00174373	0.0509865
cg00175324	0.463355
cg00176482	0.0493118
cg00178703	0.215655
cg00179765	0.252855
cg00180385	0.0725358
cg00180589	0.030693
cg00180801	0.262463
cg00180917	0.597788
cg00181100	0.622297
cg00181698	0.596417
cg00183899	0.273097
cg00184699	0.136423
cg00187380	0.167853
cg00187832	0.247694
cg00189226	0.103625
cg00190744	0.250897
cg00190912	0.209912
cg00191058	0.167672
cg00192066	0.333967
cg00192998	0.0204225
cg00193075	0.343365
cg00193158	0.249497
cg00193345	0.679938
cg00194126	0.269228
cg00194417	0.339044
cg00194857	0.0290182
cg00195533	0.0695982
cg00195577	0.461981
cg00196544	0.507146
cg00197024	0.398495
cg00197058	0.13894
cg00197325	0.274834
cg00197456	0.487024
cg00199899	0.275664
cg00200794	0.599176
cg00200899	0.518082
cg00202143	0.0494305
cg00202194	0.150906
cg00203745	0.296929
cg00204390	0.167125
cg00204462	0.261105
cg00205229	0.117303
cg00206304	0.177444
cg00207040	0.4554
cg00207813	0.306211
cg00207962	0.349596
cg00209445	0.169104
cg00211337	0.348895
cg00211372	0.294571
cg00211423	0.39751
cg00213533	0.0734155
cg00214262	0.114202
cg00215378	0.244919
cg00216013	0.0864001
cg00216659	0.362635
cg00217702	0.198805
cg00218407	0.226776
cg00220188	0.0985999
cg00220825	0.462649
cg00222071	0.532931
cg00222474	0.0200768
cg00223609	0.238304
cg00225449	0.296262
cg00227334	0.1674
cg00232174	0.186612
cg00234132	0.265101
cg00234378	0.136253
cg00235789	0.28882
cg00236075	0.36076
cg00236396	0.471268
cg00238638	0.0114692
cg00239815	0.000435361
cg00240737	0.273261
cg00243488	0.220009
cg00244134	0.415689
cg00244213	0.0283574
cg00246701	0.254647
cg00246767	0.36652
cg00247020	0.375043
cg00247437	0.181113
cg00247864	0.262434
cg00247972	0.376853
cg00249321	0.157372
cg00249744	0.0961499
cg00249943	0.446495
cg00250171	0.259596
cg00250365	0.281428
cg00250826	0.330836
cg00251344	0.220795
cg00251385	0.423063
cg00251636	0.0171039
cg00252955	0.5073
cg00253748	0.161145
cg00253867	0.210532
cg00256784	0.0807727
cg00257941	0.110715
cg00258173	0.371999
cg00259292	0.0613409
cg00259935	0.117981
cg00259969	0.069997
cg00261096	0.108573
cg00261570	0.426263
cg00262856	0.300807
cg00263654	0.42643
cg00264131	0.108757
cg00264579	0.295638
cg00264615	0.00716558
cg00267231	0.364051
cg00267482	0.0967533
cg00267853	0.314361
cg00269503	0.229229
cg00270194	0.107659
cg00271154	0.136049
cg00271378	0.225368
cg00271426	0.0871312
cg00271703	0.366648
cg00272971	0.201573
cg00273046	0.117728
cg00273076	0.028956
cg00274492	0.433872
cg00279054	0.102173
cg00279752	0.208362
cg00280963	0.131835
cg00281024	0.211777
cg00281640	0.154154
cg00281833	0.110509
cg00282490	0.513341
cg00282704	0.0847575
cg00282792	0.0892294
cg00284078	0.0717502
cg00286137	0.436394
cg00286320	0.13812
cg00286916	0.0155392
cg00289591	0.349049
cg00290109	0.229673
cg00290302	0.0181929
cg00290812	0.115175
cg00292639	0.373706
cg00293511	0.161087
cg00294442	0.00274621
cg00295657	0.383857
cg00295725	0.17173
cg00296110	0.0652827
cg00296428	0.0981842
cg00297075	0.0885827
cg00297805	0.205498
cg00297951	0.143963
cg00298032	0.261056
cg00298301	0.37312
cg00298697	0.239051
cg00299517	0.0808512
cg00300211	0.124644
cg00300224	0.105865
cg00300233	0.449982
cg00301020	0.492889
cg00301226	0.512827
cg00301801	0.117064
cg00304629	0.316074
cg00306239	0.237575
cg00307913	0.160305
cg00308441	0.262345
cg00308763	0.448431
cg00309259	0.245502
cg00309562	0.248704
cg00309578	0.23414
cg00310182	0.0561463
cg00310215	0.427087
cg00311846	0.577959
cg00311934	0.0700931
cg00312241	0.519369
cg00314427	0.418796
cg00315292	0.0512766
cg00316483	0.722742
cg00318947	0.0691604
cg00319727	0.65654
cg00321644	0.162761
cg00323008	0.339675
cg00323590	0.167532
cg00323965	0.437727
cg00324422	0.0681824
cg00324754	0.297867
cg00324991	0.0226736
cg00325115	0.42526
cg00325217	0.186888
cg00325478	0.220531
cg00325725	0.276052
cg00328865	0.135996
cg00330845	0.369043
cg00331096	0.279898
cg00331190	0.0797332
cg00331900	0.275492
cg00332221	0.541817
cg00334236	0.0801713
cg00339654	0.148092
cg00339708	0.317909
cg00343067	0.0283681
cg00343217	0.369681
cg00345983	0.110022
cg00349017	0.226215
cg00349375	0.254219
cg00350220	0.415656
cg00350702.1	0.257621
cg00350702.2	0.330643
cg00351264	0.0710332
cg00356067	0.0417928
cg00359760	0.0883343
cg00360105	0.51024
cg00360524	0.187767
cg00362487	0.495094
cg00362836	0.0466071
cg00364500	0.0538627
cg00366136	0.110597
cg00366950	0.105389
cg00367518	0.131106
cg00369613	0.200871
cg00369852	0.711275
cg00370841	0.137461
cg00371107	0.421526
cg00372284	0.109083
cg00373808	0.0480636
cg00374382	0.232997
cg00376184	0.13374
cg00379717	0.0104193
cg00379872	0.158897
cg00380167	0.143309
cg00381965	0.0317478
cg00382005	0.227128
cg00383161	0.361608
cg00383766	0.133089
cg00385093	0.136126
cg00386499	0.175217
cg00386797	0.128119
cg00386839	0.121219
cg00388556	0.358629
cg00389116	0.202653
cg00389526	0.0979682
cg00393155	0.043412
cg00393367	0.33912
cg00396618	0.39717
cg00398876	0.201724
cg00399596	0.467907
cg00399624	0.0415535
cg00400141	0.116772
cg00401084	0.0498321
cg00401116	0.0840372
cg00402434	0.505533
cg00403457	0.0300757
cg00405803	0.126467
cg00407148	0.339599
cg00409684	0.259318
cg00410898.1	0.452252
cg00410898.2	0.555718
cg00411555	0.276292
cg00411965	0.162409
cg00414520	0.202866
cg00416783	0.128215
cg00418090	0.0745494
cg00418401	0.121847
cg00419202	0.212357
cg00419757	0.169682
cg00422594	0.421478
cg00422680	0.133176
cg00422730	0.186762
cg00424048	0.145395
cg00424298	0.397503
cg00424367	0.0951543
cg00424624	0.381012
cg00426154	0.353111
cg00426659	0.470772
cg00427623	0.25624
cg00427871	0.112837
cg00428557	0.382475
cg00433042	0.528191
cg00434962	0.605164
cg00437193	0.373119
cg00437358	0.150466
cg00438646	0.538789
cg00439117	0.0216902
cg00439253	0.049348
cg00441553	0.355918
cg00442423	0.0740538
cg00443041	0.225009
cg00443833	0.273662
cg00444928	0.155058
cg00445879	0.103616
cg00447136	0.0619661
cg00449321	0.115911
cg00450713	0.356577
cg00450884	0.532723
cg00450891	0.22925
cg00450910	0.152819
cg00451044	0.060337
cg00452125	0.0791029
cg00453591	0.11794
cg00454274	0.154458
cg00455143	0.0430629
cg00455362	0.0929771
cg00455875	0.00410141
cg00456768	0.175419
cg00457583	0.407691
cg00458124	0.391298
cg00458823	0.337739
cg00459263	0.303302
cg00462525	0.625286
cg00463693	0.461785
cg00464569	0.15359
cg00464610	0.623988
cg00464803	0.119674
cg00465284	0.550321
cg00465985	0.576087
cg00466720	0.086004
cg00466950	0.497129
cg00467357	0.245695
cg00469450	0.359364
cg00470694	0.388763
cg00470955	0.290907
cg00470976	0.103402
cg00471170	0.0718495
cg00471663	0.299529
cg00471664	0.342779
cg00471897	0.166639
cg00472347	0.616337
cg00472898	0.221489
cg00472926	0.0523455
cg00473176	0.330586
cg00474060	0.0824618
cg00474657	0.578322
cg00475260	0.0189571
cg00475509	0.395006
cg00476429	0.100729
cg00477261	0.501012
cg00479641	0.445544
cg00480149	0.619367
cg00481760	0.179443
cg00482994	0.638593
cg00483633	0.229829
cg00484915	0.142776
cg00485681	0.122352
cg00486031	0.174238
cg00487538	0.453728
cg00489376	0.129472
cg00489428	0.275242
cg00490620	0.238996
cg00491561	0.127026
cg00493297	0.143569
cg00493831	0.09993
cg00493843	0.185529
cg00495518	0.40235
cg00499875	0.0152329
cg00499973	0.0642225
cg00500341	0.179381
cg00500681	0.317883
cg00504333	0.224994
cg00504554	0.233073
cg00505361	0.163333
cg00505445	0.0806173
cg00507817	0.0559004
cg00508255	0.630242
cg00510450	0.295598
cg00512700	0.252567
cg00513357	0.0177471
cg00515235	0.252616
cg00515954	0.484762
cg00516349	0.0464088
cg00518702	0.0664332
cg00518708	0.191001
cg00519119	0.0574042
cg00519284	0.409494
cg00519301	0.0370705
cg00519323	0.303292
cg00519918	0.182044
cg00521920	0.470715
cg00522402	0.202834
cg00522519	0.0311748
cg00522668	0.254125
cg00523349	0.217296
cg00523855	0.293091
cg00524115	0.066124
cg00525251	0.334107
cg00526068	0.0354968
cg00527415	0.263245
cg00527510	0.349341
cg00528052	0.0298605
cg00528541	0.49682
cg00529649	0.160433
cg00531009	0.167586
cg00531909	0.283371
cg00532890	0.249627
cg00533774	0.185848
cg00535482	0.309215
cg00538388	0.565388
cg00539598	0.0025686
cg00540391	0.481873
cg00540706	0.28995
cg00542737	0.185596
cg00543023	0.229605
cg00543458	0.342406
cg00545236	0.113548
cg00545696	0.198413
cg00546281	0.221734
cg00546693	0.343787
cg00547789	0.371897
cg00548085	0.273485
cg00548487	0.192671
cg00548719	0.189927
cg00550040	0.136433
cg00551264	0.0103602
cg00551503	0.222291
cg00552731	0.337254
cg00553880	0.253679
cg00553886	0.0964972
cg00553911	0.0818025
cg00554332	0.513085
cg00555047	0.876295
cg00556573	0.0204683
cg00557947	0.730652
cg00559067	0.632712
cg00562438	0.0698546
cg00562553	0.357429
cg00562749	0.0449211
cg00563016	0.272166
cg00563045	0.649138
cg00564054	0.168109
cg00566346	0.0771124
cg00566395	0.212398
cg00566855	0.00829658
cg00567001	0.146037
cg00568797	0.323644
cg00569374	0.172523
cg00570517	0.434767
cg00570985	0.111708
cg00571033	0.138982
cg00571633	0.244756
cg00571722	0.25246
cg00572334	0.0155417
cg00573041	0.3756
cg00576279	0.345848
cg00576774	0.10331
cg00577233	0.187427
cg00577835	0.00398252
cg00578937	0.0546458
cg00580052	0.550254
cg00582446	0.233733
cg00582950	0.160612
cg00583628	0.267598
cg00583683	0.451545
cg00585108	0.58629
cg00585163	0.176428
cg00585359	0.16367
cg00585733	0.658274
cg00587168	0.32295
cg00589789	0.142477
cg00591406	0.464124
cg00593231	0.846337
cg00593862	0.219942
cg00594099	0.065025
cg00594698	0.110125
cg00595156	0.335425
cg00595237	0.62134
cg00595660	0.171687
cg00597118	0.46265
cg00597234	0.137403
cg00597285	0.527509
cg00597719	0.225098
cg00597759	0.150642
cg00598343	0.595284
cg00598724	0.592879
cg00599230	0.173594
cg00601070	0.0306012
cg00604109	0.541503
cg00606085	0.251879
cg00608008	0.0256727
cg00608221	0.3876
cg00608633	0.428766
cg00611149	0.526899
cg00611206	0.626129
cg00611309	0.59063
cg00612583	0.0292569
cg00612925	0.0565808
cg00613562	0.351508
cg00614320	0.110159
cg00614622	0.305395
cg00614923	0.432035
cg00615662	0.253423
cg00616272	0.0836645
cg00618420	0.459574
cg00618479	0.413841
cg00621224	0.0668989
cg00621654	0.0188501
cg00622374	0.207784
cg00623160	0.506044
cg00623391	0.155593
cg00627621	0.312195
cg00627626	0.16208
cg00627678	0.465818
cg00631268	0.589953
cg00633857	0.0373496
cg00634704	0.244742
cg00637411	0.217669
cg00638532	0.0785229
cg00640107	0.135483
cg00640255	0.424204
cg00643363	0.282246
cg00643485	0.140787
cg00645382	0.312485
cg00649365	0.248072
cg00650240	0.770968
cg00650422	0.397822
cg00651667	0.542733
cg00653777	0.324315
cg00653985	0.278228
cg00656055	0.0939518
cg00658736	0.461603
cg00658751	0.488763
cg00658920	0.195801
cg00658982	0.171553
cg00659065	0.301434
cg00659574	0.483556
cg00660874	0.238873
cg00662491	0.334644
cg00662931	0.134882
cg00663363	0.114398
cg00663972	0.0186278
cg00666549	0.428986
cg00668187	0.166795
cg00668252	0.138862
cg00669285	0.278443
cg00670113	0.63114
cg00670697	0.35157
cg00672291	0.00344929
cg00672555	0.663142
cg00672657	0.727294
cg00672891	0.149438
cg00673150	0.154424
cg00674395	0.0534564
cg00675053	0.0913841
cg00675389	0.219917
cg00676135	0.0798662
cg00678568	0.366337
cg00678608	0.0543399
cg00678823	0.242668
cg00679862	0.0210328
cg00684550	0.604818
cg00684577	0.470853
cg00685149	0.40834
cg00686910	0.310691
cg00687713	0.0105014
cg00688078	0.144912
cg00688975	0.102882
cg00689383	0.0182993
cg00689651	0.0723356
cg00690028	0.043146
cg00691401	0.477285
cg00693817	0.00333117
cg00694357	0.108155
cg00695659	0.0337581
cg00696175	0.204425
cg00696388	0.0418158
cg00696623	0.342266
cg00697942	0.17138
cg00698219	0.470034
cg00700237	0.206669
cg00703091	0.229122
cg00703273	0.0499718
cg00703619	0.122815
cg00704341	0.125286
cg00704763	0.229266
cg00708404	0.178461
cg00709542	0.248515
cg00711678	0.335106
cg00713411	0.127612
cg00715063	0.580379
cg00715100	0.409767
cg00716110	0.0747758
cg00716140	0.450555
cg00716194	0.192161
cg00716196	0.287262
cg00716372	0.101386
cg00718342	0.289134
cg00719175	0.193107
cg00719335	0.382884
cg00720104	0.232415
cg00720992	0.299382
cg00724499	0.245996
cg00724865	0.0798809
cg00726571	0.557301
cg00727061	0.176354
cg00727310	0.282685
cg00727382	0.0925642
cg00728976	0.17381
cg00730275	0.473578
cg00730730	0.344294
cg00731024	0.224055
cg00731079	0.275289
cg00733912	0.211492
cg00737936	0.0850158
cg00738250	0.30508
cg00738572	0.305866
cg00738648	0.0477631
cg00738721	0.0484209
cg00740694	0.209366
cg00740870	0.137052
cg00741609	0.430423
cg00742557	0.104202
cg00743491	0.00853327
cg00743923	0.53705
cg00744070	0.136264
cg00745868	0.0234011
cg00746230	0.214928
cg00746259	0.0874565
cg00747868	0.0488517
cg00748157	0.206922
cg00748659	0.101848
cg00750099	0.0411588
cg00750399	0.208109
cg00751472	0.525629
cg00752442	0.588824
cg00752670	0.12041
cg00752852	0.191301
cg00752968	0.250606
cg00753411	0.244435
cg00755021	0.137843
cg00756693	0.142399
cg00758003	0.206
cg00758337	0.418522
cg00760643	0.362824
cg00761619	0.00798858
cg00762209	0.292539
cg00763618	0.373985
cg00764129	0.245259
cg00764339	0.219212
cg00764475	0.502868
cg00765068	0.0802536
cg00766718	0.236605
cg00766988	0.0380988
cg00767915	0.133581
cg00769951	0.04453
cg00770316	0.398976
cg00772083	0.699903
cg00773909	0.47212
cg00774005	0.0234273
cg00774674	0.266269
cg00775910	0.206001
cg00776597	0.446532
cg00776783	0.0405383
cg00777340	0.462528
cg00777947	0.236395
cg00779472	0.0739394
cg00780852	0.372629
cg00782708	0.217737
cg00783674	0.176167
cg00783833	0.121216
cg00784442	0.188021
cg00784834	0.46423
cg00784860	0.153304
cg00785632	0.457687
cg00785760	0.15123
cg00785909	0.0272998
cg00786351	0.393848
cg00786734	0.338291
cg00786827	0.127171
cg00787665	0.0408615
cg00788325	0.401087
cg00788669	0.207536
cg00788877	0.547479
cg00789527	0.0807627
cg00791213	0.442651
cg00791311	0.536251
cg00791863	0.300921
cg00793219	0.19808
cg00793748	0.173775
cg00793774	0.412815
cg00794219	0.187223
cg00794359	0.660079
cg00794775	0.306798
cg00794881	0.780628
cg00795277	0.0140502
cg00797540	0.305804
cg00797557	0.116448
cg00798698	0.350204
cg00800848	0.0249012
cg00801362	0.24801
cg00801799	0.48963
cg00802115	0.136443
cg00802789	0.470826
cg00803366	0.223593
cg00806006	0.176748
cg00806925	0.105532
cg00807226	0.522922
cg00807903	0.232012
cg00808134	0.0866431
cg00809089	0.268097
cg00809740	0.215218
cg00810217	0.0557725
cg00810883	0.347842
cg00811020	0.011954
cg00811221	0.19409
cg00811894	0.0222824
cg00815545	0.00705406
cg00815652	0.334726
cg00815761	0.0557946
cg00816192	0.473474
cg00817637	0.349319
cg00820579	0.0426668
cg00822110	0.32332
cg00823323	0.256744
cg00823476	0.625578
cg00823568	0.0835556
cg00824176	0.0625547
cg00826534	0.37939
cg00826905	0.315904
cg00827518	0.21044
cg00827935	0.0694954
cg00830351	0.32727
cg00831548	0.144244
cg00833037	0.272419
cg00833227	0.243128
cg00838150	0.32021
cg00838278	0.0690257
cg00838404	0.047072
cg00838881	0.215143
cg00839031	0.310547
cg00839129	0.394925
cg00839434	0.487824
cg00841581	0.499168
cg00842154	0.382518
cg00842325	0.666407
cg00842370	0.0370648
cg00843152	0.0282386
cg00843792	0.14021
cg00844490	0.500634
cg00847015	0.447313
cg00847072	0.0932824
cg00847238	0.0452303
cg00848520	0.156125
cg00850663	0.271083
cg00851590	0.175036
cg00851842	0.099303
cg00851901	0.311783
cg00851988	0.332573
cg00852595	0.469683
cg00853576	0.192392
cg00855091	0.0603942
cg00855137	0.501763
cg00855890	0.427079
cg00856080	0.109752
cg00857016	0.505932
cg00857360	0.148944
cg00857814	0.314966
cg00858647	0.483648
cg00858997	0.0351602
cg00859590	0.0615737
cg00859637	0.386795
cg00860188	0.135685
cg00860189	0.625191
cg00860225	0.00889043
cg00860361	0.0704039
cg00860838	0.445462
cg00861228	0.0791822
cg00861348	0.206085
cg00861892	0.29743
cg00862066	0.0354365
cg00862376	0.357637
cg00863447	0.220513
cg00863740	0.377268
cg00864083	0.453661
cg00865099	0.59714
cg00867443	0.281098
cg00867949	0.346793
cg00868376	0.16429
cg00871526	0.134706
cg00873201	0.184454
cg00874125	0.317399
cg00874874	0.179155
cg00875779	0.257949
cg00876235	0.548406
cg00876659	0.227759
cg00877739	0.0286975
cg00877778	0.381621
cg00878023	0.341306
cg00879119	0.207909
cg00879444	0.239576
cg00883967	0.314992
cg00887636	0.0342219
cg00887670	0.37361
cg00887982	0.368951
cg00889599	0.649236
cg00890651	0.0368036
cg00890916	0.294653
cg00893084	0.196085
cg00893471	0.0766119
cg00894554	0.251786
cg00896157	0.291486
cg00896209	0.0457563
cg00896768	0.362825
cg00896947	0.524877
cg00897537	0.174825
cg00897651	0.223221
cg00900456	0.0253711
cg00900674	0.0116463
cg00900734	0.390649
cg00901683	0.0232569
cg00901685	0.118545
cg00902032	0.158588
cg00902275	0.255536
cg00902440	0.00800166
cg00902716	0.0722445
cg00903722	0.311995
cg00903815	0.19036
cg00904423	0.332063
cg00906833	0.152222
cg00906983	0.263201
cg00907438	0.118961
cg00908601	0.202923
cg00908709	0.200123
cg00908850	0.0746589
cg00908965	0.144318
cg00909225	0.0750721
cg00909385	0.207398
cg00910419	0.50923
cg00913314	0.433819
cg00914030	0.176746
cg00915004	0.651784
cg00915395	0.107765
cg00915647	0.010737
cg00915901	0.00607492
cg00916651	0.400495
cg00917676	0.693579
cg00918089	0.442026
cg00918383	0.372205
cg00919143	0.421509
cg00919407	0.180526
cg00920372	0.3534
cg00920454	0.0379684
cg00920973	0.261976
cg00921109	0.175362
cg00922630	0.479657
cg00923443	0.151294
cg00928732	0.118416
cg00929113	0.577869
cg00929516	0.060437
cg00930337	0.0698039
cg00930873	0.175339
cg00933498	0.116188
cg00936991	0.0550184
cg00939855	0.116711
cg00940840	0.0452807
cg00941603	0.424725
cg00942997	0.281703
cg00944045	0.61909
cg00945808	0.284591
cg00946032	0.426476
cg00948634	0.235518
cg00951719	0.0840002
cg00951891	0.262024
cg00952114	0.420522
cg00952468	0.455406
cg00953793	0.309361
cg00953859	0.60644
cg00954002	0.322812
cg00954258	0.285991
cg00954841	0.334896
cg00956510	0.225104
cg00957001	0.362071
cg00957471	0.0422659
cg00957561	0.108281
cg00958552	0.290131
cg00959147	0.365201
cg00959249	0.35151
cg00960192	0.176543
cg00963092	0.508153
cg00965104	0.56344
cg00965692	0.234535
cg00965883	0.360772
cg00966253	0.399534
cg00967479	0.0289742
cg00967835	0.0031226
cg00967908	0.399374
cg00971828	0.0816181
cg00973544	0.745573
cg00973592	0.379746
cg00975228	0.385738
cg00975350	0.371057
cg00975442	0.188172
cg00976065	0.383802
cg00976203	0.0502365
cg00976917	0.682055
cg00980719	0.459598
cg00981548	0.37253
cg00982312	0.0522105
cg00983568	0.123841
cg00987824	0.679861
cg00988050	0.192426
cg00988711	0.411838
cg00988788	0.203375
cg00989001	0.551283
cg00989341	0.354585
cg00989791	0.302485
cg00992842	0.28186
cg00993368	0.463116
cg00993893	0.143346
cg00994804	0.0146253
cg00995686	0.155672
cg00995852	0.114361
cg01000173	0.0145575
cg01000178	0.09432
cg01001202	0.289417
cg01001800	0.405789
cg01005773	0.266917
cg01006396	0.454617
cg01007604	0.0947662
cg01008025	0.589762
cg01008443	0.0718335
cg01009870	0.0885446
cg01012005.1	0.478523
cg01012005.2	0.489846
cg01013124	0.187173
cg01015974	0.331611
cg01016328	0.164821
cg01017056	0.368106
cg01019040	0.618628
cg01019569	0.465194
cg01019608	0.029099
cg01020408	0.236253
cg01021339	0.423092
cg01022031	0.139798
cg01022174	0.4953
cg01022378	0.160684
cg01022861	0.676182
cg01024113	0.469349
cg01024757	0.144458
cg01026140	0.199319
cg01027277	0.343158
cg01027323	0.711617
cg01027805.1	0.204936
cg01027805.2	0.128436
cg01028270	0.533624
cg01029325	0.0587961
cg01029859	0.723666
cg01030727	0.0654187
cg01032183	0.321182
cg01032683	0.0381753
cg01033486	0.221563
cg01033833	0.738363
cg01034352	0.292223
cg01034494	0.0609417
cg01036016	0.233295
cg01036505	0.118075
cg01037009	0.368184
cg01038105	0.0548387
cg01038699	0.108981
cg01039531	0.294108
cg01039540	0.354509
cg01041720	0.511237
cg01042193	0.382731
cg01043501	0.0881149
cg01045331	0.20813
cg01046634	0.387128
cg01047058	0.316214
cg01047218	0.03033
cg01047390	0.365369
cg01049141	0.585134
cg01049455	0.389156
cg01050866	0.471432
cg01051527	0.54772
cg01051653	0.250755
cg01052352	0.403045
cg01052585	0.600448
cg01052727	0.126184
cg01053290	0.447931
cg01053921	0.602159
cg01054501	0.225828
cg01056020	0.329807
cg01058499	0.111637
cg01059261	0.431309
cg01059743	0.344911
cg01061575	0.312035
cg01061817	0.373063
cg01063757	0.220536
cg01063908	0.11092
cg01065375	0.186789
cg01065776	0.152971
cg01066008	0.0722
cg01067793	0.108619
cg01068369	0.20401
cg01068768	0.257041
cg01070983	0.360129
cg01072364	0.425603
cg01072588	0.198997
cg01073668	0.0641512
cg01073946	0.362059
cg01074811	0.0495756
cg01075824	0.00999196
cg01077341	0.125765
cg01078984	0.107199
cg01079397.1	0.0173161
cg01079397.2	0.0733636
cg01079453	0.0119588
cg01079466	0.218183
cg01079539	0.548924
cg01079563	0.64419
cg01079751	0.304408
cg01079812	0.868444
cg01080993	0.165291
cg01081765	0.246458
cg01084584	0.520799
cg01085196	0.128425
cg01087729	0.0197043
cg01088131	0.222397
cg01088303	0.305191
cg01088385	0.202918
cg01088404	0.043053
cg01089519	0.0996747
cg01090134	0.108848
cg01090334	0.400092
cg01090774	0.260333
cg01092932	0.260898
cg01093013	0.351826
cg01093365	0.250094
cg01093482	0.251316
cg01093750	0.297555
cg01096178	0.050782
cg01096459	0.335339
cg01096814	0.0647402
cg01097137	0.346671
cg01097606	0.313552
cg01097631	0.0247639
cg01099217	0.592589
cg01099625	0.490016
cg01100740	0.125759
cg01101069	0.249816
cg01103892	0.0154915
cg01104009	0.050654
cg01105418	0.271026
cg01107103	0.0839837
cg01107215	0.122244
cg01107240	0.343476
cg01107534	0.32689
cg01110553	0.055596
cg01112486	0.132675
cg01112551	0.598613
cg01118057	0.188546
cg01118512	0.410208
cg01118731	0.349952
cg01119116	0.101638
cg01120541	0.37135
cg01120624	0.573287
cg01121770	0.268768
cg01122770	0.137146
cg01123520	0.283257
cg01123777	0.107563
cg01125381	0.311625
cg01126232	0.372395
cg01127764	0.267831
cg01128516	0.575216
cg01130242	0.365848
cg01130418	0.216678
cg01130580	0.0551484
cg01130719	0.0693052
cg01131263	0.173285
cg01131483	0.0789476
cg01132510	0.274213
cg01133215	0.477347
cg01134518	0.312499
cg01135274	0.210239
cg01136078	0.460555
cg01137610	0.230398
cg01137681	0.278299
cg01140515	0.446735
cg01140958	0.0971577
cg01141533	0.0259233
cg01141580	0.350665
cg01141741	0.0784165
cg01143372	0.151242
cg01143391	0.394046
cg01145031	0.0280931
cg01149078	0.483481
cg01150223	0.176649
cg01150262	0.31789
cg01150494	0.154581
cg01151827	0.673793
cg01153166	0.706447
cg01153660	0.108501
cg01154505	0.0925781
cg01155258	0.152008
cg01155266	0.227011
cg01156435	0.220004
cg01156745	0.0493075
cg01156877	0.255742
cg01156934	0.200145
cg01158430	0.273621
cg01160956	0.375755
cg01161204	0.0667844
cg01161521	0.202091
cg01163536	0.168885
cg01163805	0.562707
cg01166318	0.128389
cg01166712	0.258748
cg01167388	0.136302
cg01167424	0.302634
cg01167616	0.389397
cg01167862	0.374344
cg01167936	0.191994
cg01168718	0.363082
cg01169222	0.472095
cg01169651	0.313165
cg01169686	0.188745
cg01171212	0.306403
cg01171272	0.137887
cg01171336	0.543736
cg01171786	0.00100385
cg01173053	0.223293
cg01173774	0.268627
cg01174929	0.0226156
cg01178121	0.398947
cg01178999	0.107383
cg01179128	0.00796919
cg01180003	0.169767
cg01180566	0.145668
cg01181227	0.368652
cg01182628	0.136997
cg01183821	0.321762
cg01184817	0.215043
cg01186017	0.085845
cg01187271	0.140753
cg01190601	0.440814
cg01193554	0.122864
cg01193706	0.391005
cg01193810	0.0523859
cg01194026	0.183628
cg01194087	0.162261
cg01194316	0.0129655
cg01195112	0.0978708
cg01197044	0.0916602
cg01197537	0.581565
cg01197840	0.326327
cg01198287	0.42663
cg01198746	0.244527
cg01199420	0.594366
cg01200261	0.599184
cg01200904	0.211969
cg01202361	0.251026
cg01202508	0.248936
cg01203708	0.11357
cg01204422	0.035682
cg01204444	0.322251
cg01204508	0.108699
cg01206394	0.117401
cg01206957	0.36848
cg01208948	0.313874
cg01209550	0.328119
cg01209857	0.341137
cg01211648	0.319672
cg01212216	0.451726
cg01213012	0.337019
cg01213047	0.15051
cg01213247	0.396589
cg01213941	0.170486
cg01214458	0.209549
cg01220605	0.0551621
cg01220800	0.319819
cg01221637	0.309703
cg01222249	0.473174
cg01223055	0.4158
cg01224972	0.14284
cg01225942	0.416373
cg01227169	0.088324
cg01227261	0.0595002
cg01228014	0.23497
cg01229752	0.187368
cg01232138	0.347024
cg01232381	0.488897
cg01232762	0.315261
cg01233692	0.102412
cg01234044	0.36309
cg01234945	0.0463997
cg01235968	0.418478
cg01236822	0.191724
cg01238435	0.278421
cg01239560	0.24056
cg01239622	0.624045
cg01239827	0.247244
cg01240843	0.1119
cg01241756	0.507853
cg01241934	0.209545
cg01242319	0.400368
cg01243266	0.0361444
cg01243312	0.054739
cg01243922	0.157069
cg01245471	0.256243
cg01246498	0.394814
cg01246749	0.0754952
cg01247852	0.00193929
cg01248517	0.29802
cg01250422	0.241863
cg01251574	0.065249
cg01252899	0.304405
cg01253807	0.0984459
cg01253880	0.0422886
cg01254459	0.084958
cg01255766	0.0490096
cg01255800	0.0912077
cg01257520	0.00845771
cg01258695	0.337266
cg01258963	0.485811
cg01260478	0.468487
cg01261613	0.18273
cg01262663	0.0111522
cg01263679	0.16055
cg01264497	0.657617
cg01266390	0.239926
cg01266508	0.313783
cg01267062	0.440325
cg01267365	0.448727
cg01268650	0.289067
cg01268748	0.217103
cg01270409	0.421671
cg01272334	0.636776
cg01272490	0.00779361
cg01273180	0.353408
cg01273460	0.480694
cg01273518	0.10891
cg01275157	0.647564
cg01275810	0.391312
cg01276922	0.194979
cg01277258	0.0339429
cg01279020	0.166773
cg01280724	0.363476
cg01280744	0.43181
cg01284284	0.231471
cg01286580	0.211584
cg01290613	0.480274
cg01292679	0.128517
cg01292864	0.485942
cg01293622	0.0255645
cg01293647	0.220513
cg01293763	0.377563
cg01294450	0.459677
cg01294452	0.0396982
cg01296942	0.306437
cg01297276	0.464601
cg01298452	0.624888
cg01301023	0.258071
cg01301067	0.413087
cg01301138	0.200215
cg01301326	0.172519
cg01301379	0.338727
cg01302905	0.259224
cg01307387	0.428615
cg01307652	0.0788536
cg01307653	0.0185489
cg01308925	0.139447
cg01309159	0.692328
cg01309929	0.107655
cg01311296	0.0764087
cg01312261	0.353886
cg01313856	0.0541394
cg01314094	0.0487511
cg01314454	0.27619
cg01314601	0.0052222
cg01314755	0.480622
cg01316866	0.105454
cg01316934	0.0188178
cg01317356	0.413248
cg01319039	0.0390321
cg01319431	0.309448
cg01319626	0.462606
cg01320719	0.0100216
cg01322554	0.433624
cg01324452	0.0276911
cg01324959	0.183999
cg01325609	0.255849
cg01326050	0.219334
cg01326399	0.184246
cg01326566	0.481728
cg01327047	0.124396
cg01328691	0.0100385
cg01328716	0.213923
cg01328839	0.529074
cg01329059	0.10422
cg01329421	0.373016
cg01329441	0.199236
cg01329995	0.414634
cg01330940	0.249467
cg01332968	0.100227
cg01333192	0.376248
cg01333334	0.497173
cg01334355	0.0589733
cg01334806	0.0588466
cg01334830	0.457105
cg01336022	0.035312
cg01336082	0.426797
cg01336859	0.436804
cg01337054	0.232699
cg01337143	0.242628
cg01337511	0.454079
cg01338393	0.0889102
cg01339203	0.534535
cg01340046	0.470228
cg01340118	0.0051176
cg01340195	0.00380078
cg01341452	0.306422
cg01341696	0.297016
cg01342051	0.683794
cg01342157	0.166605
cg01342627	0.104898
cg01343642	0.214281
cg01343704	0.131064
cg01344347	0.0167064
cg01344546	0.348273
cg01346827	0.00680987
cg01347849	0.182805
cg01349535	0.0219079
cg01351315	0.1493
cg01351663	0.515858
cg01351677	0.315715
cg01352789	0.320784
cg01352953	0.421721
cg01353533	0.123376
cg01355478	0.562945
cg01356224	0.174942
cg01357874	0.119347
cg01358290	0.159633
cg01358620	0.327938
cg01359274	0.216221
cg01359455	0.259909
cg01360156	0.522835
cg01360368	0.325552
cg01360767	0.339111
cg01361021	0.73422
cg01361776	0.214412
cg01362022	0.293863
cg01363325	0.189045
cg01365700	0.212024
cg01366864	0.0103894
cg01368226	0.604576
cg01369215	0.225569
cg01369393	0.195483
cg01369969	0.302451
cg01370449	0.113374
cg01370575	0.473462
cg01373206	0.0372478
cg01374277	0.0376454
cg01374344	0.188628
cg01374899	0.0412271
cg01376699	0.0299054
cg01376725	0.3653
cg01378367	0.213761
cg01378910	0.403295
cg01379609	0.0796235
cg01380208	0.137831
cg01381410	0.184516
cg01382164	0.090024
cg01383681	0.26055
cg01384290	0.306995
cg01385056	0.146664
cg01385439	0.52107
cg01385512	0.0849655
cg01387835	0.401833
cg01387937	0.0191097
cg01391058	0.263212
cg01391858	0.0439405
cg01392682	0.275506
cg01392943	0.201272
cg01393027	0.449488
cg01393477	0.383531
cg01393721	0.0884154
cg01393939	0.0447019
cg01394860	0.386772
cg01397139	0.290921
cg01397373	0.270042
cg01398149	0.0802582
cg01398352	0.359962
cg01399875	0.290093
cg01401198	0.446814
cg01403539	0.419639
cg01403803	0.594441
cg01403858	0.0916264
cg01405801	0.280495
cg01408700	0.0819916
cg01409850	0.204983
cg01409964	0.0570815
cg01410982	0.00525849
cg01412053	0.150234
cg01413040	0.502358
cg01414173	0.0256516
cg01416702	0.161017
cg01416924	0.222382
cg01418317	0.823247
cg01418409	0.270428
cg01418441	0.275995
cg01422094	0.153638
cg01422896	0.508572
cg01423660	0.196285
cg01423828	0.225001
cg01426713	0.611747
cg01427367	0.0236635
cg01427985	0.497555
cg01428630	0.141334
cg01428642	0.0376894
cg01429475	0.760403
cg01429507	0.421198
cg01429989.1	0.155379
cg01429989.2	0.253319
cg01431336	0.381303
cg01432400	0.483459
cg01432620	0.435528
cg01432812	0.28949
cg01432993	0.285694
cg01433318	0.0321074
cg01434508	0.478806
cg01434924	0.0436846
cg01438021	0.12752
cg01440864	0.00420906
cg01441091	0.00236133
cg01441716	0.271738
cg01444045	0.525621
cg01444080	0.330623
cg01444413	0.0622955
cg01445252	0.000807917
cg01447281	0.420542
cg01447515	0.169929
cg01448483	0.0907243
cg01449601	0.517634
cg01450059	0.362448
cg01450606	0.0156274
cg01450764	0.288298
cg01450839	0.0660324
cg01451179	0.175196
cg01452506	0.581634
cg01452820	0.422552
cg01454704	0.259272
cg01455644	0.1634
cg01455867	0.521343
cg01456011	0.0676395
cg01456511	0.013987
cg01456628	0.375659
cg01456885	0.41321
cg01458681	0.2231
cg01459308	0.299661
cg01459514	0.0395753
cg01460217	0.0161612
cg01460788	0.657933
cg01460805	0.127394
cg01460860	0.278218
cg01461078	0.0185238
cg01462040	0.325105
cg01462418	0.504364
cg01463338	0.415654
cg01463565	0.40003
cg01464821	0.0990371
cg01465824	0.0812039
cg01466224	0.253973
cg01466662	0.303207
cg01468418	0.0872443
cg01468874	0.029509
cg01471217	0.202393
cg01472737	0.135275
cg01473155	0.180705
cg01475095	0.225656
cg01475649	0.252221
cg01475790	0.0567406
cg01475857	0.106703
cg01476234	0.0405884
cg01476332	0.144544
cg01476696	0.163527
cg01483295	0.572219
cg01483327	0.379039
cg01483359	0.104545
cg01484668	0.214182
cg01485596	0.175356
cg01485645.1	0.0649849
cg01485645.2	0.0171876
cg01486146	0.518729
cg01487011	0.271285
cg01487930	0.18574
cg01488040	0.12094
cg01489832	0.331
cg01490165	0.200747
cg01490570	0.027234
cg01493609	0.279593
cg01494053	0.289908
cg01494784	0.199544
cg01495148	0.198704
cg01495882	0.221185
cg01498131	0.158183
cg01500797	0.257844
cg01501200	0.222944
cg01501208	0.748105
cg01502055	0.252191
cg01502462	0.241671
cg01503390	0.343915
cg01504682	0.465237
cg01505662	0.0702179
cg01507502	0.381784
cg01508445	0.347296
cg01509444	0.36185
cg01509675	0.640671
cg01509710	0.173027
cg01510597	0.0167044
cg01510737	0.359566
cg01510883	0.595538
cg01510925	0.620001
cg01511450	0.565563
cg01512145	0.365342
cg01512389	0.311476
cg01513357	0.149054
cg01513560	0.241232
cg01514664	0.602335
cg01515407	0.330721
cg01517654	0.419173
cg01518594	0.137992
cg01519760	0.275219
cg01521169	0.413331
cg01522553	0.0696576
cg01522923	0.250299
cg01523865	0.296508
cg01524299	0.117091
cg01524627	0.577483
cg01524853	0.208366
cg01526253	0.25594
cg01526265	0.603873
cg01527913	0.125204
cg01528388	0.168936
cg01528792	0.191085
cg01528970	0.230253
cg01530089	0.509531
cg01530159	0.144398
cg01531512	0.193991
cg01531932	0.39461
cg01533729	0.508567
cg01534197	0.169927
cg01534906	0.314866
cg01535043	0.216739
cg01537268	0.105902
cg01537460	0.0309858
cg01537733	0.366422
cg01537787	0.210152
cg01538162	0.263192
cg01538522	0.240534
cg01539117	0.428888
cg01539965	0.422136
cg01546209	0.0502385
cg01546670	0.165571
cg01548368	0.506419
cg01552040	0.630133
cg01553057	0.0600945
cg01553138	0.38258
cg01553943	0.221569
cg01554470	0.215077
cg01556209	0.371811
cg01558300	0.172018
cg01560036	0.042661
cg01560325	0.58055
cg01562774	0.151574
cg01565849	0.119859
cg01566077	0.0812966
cg01567039	0.251146
cg01567668	0.0303367
cg01571001	0.159254
cg01571965	0.353732
cg01572513	0.70314
cg01572724	0.143117
cg01573140	0.453173
cg01574836	0.090369
cg01575688	0.00697685
cg01576619	0.0694827
cg01578720	0.497802
cg01579023	0.43488
cg01579422	0.200319
cg01579428	0.0830453
cg01580126	0.288995
cg01580681	0.0260126
cg01581739	0.00901901
cg01583223	0.0283836
cg01584043	0.554383
cg01584181	0.0865519
cg01585174	0.190852
cg01586768	0.527763
cg01586860	0.352772
cg01587716	0.156961
cg01587718	0.25942
cg01588659	0.205685
cg01589578	0.117237
cg01589831	0.261313
cg01589846	0.464067
cg01591012	0.00846062
cg01591148	0.133543
cg01591898	0.190505
cg01592346	0.516147
cg01592869	0.0900697
cg01593388	0.0319278
cg01594275	0.353115
cg01594757	0.540505
cg01594821	0.159784
cg01595678	0.323206
cg01597940	0.196108
cg01599380	0.069673
cg01599973	0.0827346
cg01600529	0.113215
cg01602213	0.0206733
cg01603001	0.791231
cg01606770	0.293994
cg01607361	0.263637
cg01608205	0.456201
cg01608469	0.352731
cg01608986	0.888969
cg01609034	0.146693
cg01611369	0.105457
cg01611544	0.0865167
cg01611780	0.215965
cg01612769	0.18841
cg01614615	0.129102
cg01614688	0.00395156
cg01615615	0.303806
cg01618051	0.0915016
cg01619693	0.273966
cg01619705	0.454442
cg01620164	0.203453
cg01620430	0.648332
cg01621100	0.177879
cg01621700	0.483408
cg01622303	0.681286
cg01626197	0.00551999
cg01626791	0.127025
cg01630982	0.312103
cg01631295	0.000583729
cg01631669	0.392661
cg01632700	0.369219
cg01633443	0.0508605
cg01633774	0.0672632
cg01634038	0.351861
cg01634795	0.0286685
cg01635585	0.0287661
cg01635604	0.0598102
cg01636866	0.43559
cg01637218	0.0180903
cg01637282	0.370508
cg01637769	0.353765
cg01638826	0.217713
cg01639959	0.668745
cg01640606	0.0541993
cg01641343	0.475453
cg01642835	0.188282
cg01643358	0.114443
cg01643535	0.20424
cg01644832	0.131554
cg01644941	0.377145
cg01644993	0.000159486
cg01645746	0.423474
cg01646475	0.435474
cg01648457	0.404115
cg01648756	0.0116187
cg01648898	0.0384148
cg01650941	0.25991
cg01651170	0.0616747
cg01651821	0.230788
cg01651980	0.144779
cg01653419	0.118219
cg01655437	0.604063
cg01655447	0.440265
cg01656505	0.431791
cg01656588	0.089869
cg01657263	0.00934173
cg01657423	0.253803
cg01657761	0.1051
cg01658453	0.612388
cg01658750	0.347074
cg01658829	0.488194
cg01659472	0.0348198
cg01662148	0.456017
cg01663261	0.37932
cg01663388	0.04784
cg01663519	0.0259332
cg01663821	0.465595
cg01664258	0.0914607
cg01664666	0.401395
cg01665819	0.173338
cg01667686	0.0180411
cg01668262	0.324609
cg01668476	0.320174
cg01668584	0.200527
cg01668879	0.185542
cg01669013	0.289351
cg01670963	0.0943995
cg01671869	0.0491454
cg01671966	0.0952218
cg01673863	0.0972576
cg01674452	0.134714
cg01675333	0.377217
cg01675972	0.12282
cg01676132	0.532981
cg01676370	0.296372
cg01676484	0.344354
cg01676825	0.0696728
cg01678137	0.441662
cg01678399	0.277977
cg01678549	0.375424
cg01682788	0.223205
cg01683044	0.122141
cg01683319	0.487884
cg01683971	0.4791
cg01685160	0.20781
cg01685922	0.696145
cg01686068	0.226213
cg01686348	0.32191
cg01686771	0.48392
cg01687105	0.398379
cg01689298	0.200663
cg01689437	0.00915568
cg01689963	0.382016
cg01690057	0.446241
cg01691639	0.279955
cg01691914	0.176231
cg01692291	0.307774
cg01693108	0.0587707
cg01694828	0.112465
cg01695075	0.323903
cg01695906	0.384055
cg01696865	0.474039
cg01697072	0.0654188
cg01698272	0.424345
cg01698540	0.24562
cg01698674	0.182651
cg01700051	0.0382043
cg01700670	0.171725
cg01700800	0.113283
cg01700964	0.0768581
cg01701526	0.0108148
cg01701664	0.227685
cg01702252	0.225914
cg01702540	0.00743409
cg01702758	0.229765
cg01703108	0.0308596
cg01705052	0.130833
cg01705898	0.0678643
cg01706233	0.058614
cg01710150	0.0750568
cg01711379	0.0367132
cg01712731	0.353648
cg01712842	0.428898
cg01712875	0.104397
cg01713546	0.226872
cg01715384	0.069504
cg01716627	0.427402
cg01716698	0.0210851
cg01717089	0.328918
cg01717800	0.0315276
cg01718371	0.036329
cg01718995	0.0640424
cg01719435	0.330715
cg01720337	0.0659676
cg01724721	0.152703
cg01725297	0.265041
cg01726872	0.738836
cg01726897	0.0468609
cg01727347	0.328096
cg01728384	0.0965783
cg01730798	0.0764554
cg01730937	0.278607
cg01732872	0.339883
cg01733991	0.0870803
cg01736336	0.0248208
cg01739251	0.0578098
cg01740040	0.329548
cg01740606	0.384998
cg01740828	0.118517
cg01741060	0.329239
cg01741653	0.501513
cg01742871	0.0438057
cg01742897	0.146484
cg01743031	0.21005
cg01743293	0.161844
cg01744051	0.220103
cg01745451	0.078691
cg01745621	0.195492
cg01745990	0.557229
cg01746550	0.249505
cg01749491	0.176201
cg01749784	0.43219
cg01750538	0.15821
cg01750916	0.0695871
cg01751178	0.242707
cg01751209	0.0762087
cg01751715	0.417701
cg01751985	0.735095
cg01752200	0.284025
cg01752243	0.598217
cg01753263	0.426865
cg01753578	0.430004
cg01753854	0.219787
cg01754290	0.165697
cg01755266	0.559724
cg01755956	0.347618
cg01756262	0.619386
[truncated: 29,837 more rows]

## Sheet: Combined
CpG	Pearson coefficient
cg00000165	0.32042
cg00001209	0.474599
cg00001364	0.122936
cg00001582	0.0244502
cg00002920	0.0751658
cg00004555	0.484585
cg00005112	0.049903
cg00005271	0.0681987
cg00006213	0.0808556
cg00008998	0.129216
cg00009248	0.206596
cg00009319	0.0400118
cg00010445	0.029733
cg00010903	0.0521485
cg00010926	0.18099
cg00010977	0.283558
cg00012521	0.0437119
cg00012879	0.0239307
cg00013189	0.695122
cg00013247	0.115975
cg00014011	0.0777505
cg00015001	0.148879
cg00015319	0.234068
cg00016215	0.126616
cg00017571	0.13343
cg00017737	0.420552
cg00019068	0.0323223
cg00020468	0.0848765
cg00021588	0.108172
cg00022035	0.0579247
cg00023292	0.180726
cg00024300	0.029938
cg00027030	0.0690651
cg00027863	0.171829
cg00027948	0.142888
cg00029553	0.00613578
cg00029755	0.044001
cg00031262	0.205509
cg00032045	0.0643978
cg00032807	0.0189243
cg00032872	0.362019
cg00035308	0.12652
cg00036705	0.0783562
cg00036709	0.212485
cg00036788	0.166245
cg00037013	0.173073
cg00037518	0.15345
cg00038306	0.142637
cg00038376	0.138955
cg00038849	0.343468
cg00038872	0.177863
cg00038955	0.0970392
cg00039469	0.031108
cg00039845	0.0930166
cg00042664	0.0529401
cg00044472	0.272069
cg00045146	0.204903
cg00045149	0.586746
cg00046073	0.0670858
cg00046146	0.206084
cg00046614	0.0680328
cg00046850	0.534986
cg00049527	0.185522
cg00049667	0.165516
cg00049718	0.0763366
cg00050268	0.00470789
cg00051709	0.0853546
cg00051782	0.0192408
cg00054169	0.0742438
cg00055211	0.157825
cg00055619	0.326893
cg00056413	0.479579
cg00056578	0.0117349
cg00056596	0.0944778
cg00057767	0.0863126
cg00058449	0.00190915
cg00059117	0.0846145
cg00059486	0.312575
cg00059897	0.13716
cg00060304	0.152176
cg00060633	0.0981768
cg00060978	0.293309
cg00061093	0.348704
cg00065957	0.383624
cg00065997	0.246296
cg00066554	0.0568209
cg00067370	0.0905719
cg00067520	0.139966
cg00067701	0.0706341
cg00068760	0.0350545
cg00069876	0.303033
cg00071267	0.125571
cg00071297	0.418385
cg00072253	0.103816
cg00072466	0.218991
cg00072485	0.568628
cg00075117	0.152235
cg00075753	0.363024
cg00077617	0.060758
cg00077667	0.147112
cg00078463	0.317871
cg00079224	0.0794846
cg00080164	0.114856
cg00083847	0.0257207
cg00084503	0.201096
cg00084577	0.138649
cg00087116	0.065598
cg00087778	0.120128
cg00090184	0.385969
cg00090384	0.232211
cg00090461	0.0804902
cg00091093	0.113232
cg00091964	0.384661
cg00092013	0.0753808
cg00092621	0.174211
cg00092936	0.0941814
cg00095474	0.187423
cg00096766	0.136512
cg00096813	0.336382
cg00096922	0.067648
cg00098422	0.0393368
cg00100281	0.710549
cg00101175	0.0579652
cg00101279	0.00759136
cg00101491	0.291692
cg00101675	0.265289
cg00102584	0.150009
cg00103439	0.291956
cg00103598	0.277269
cg00103762	0.0734662
cg00106809	0.351625
cg00106940	0.132198
cg00107682	0.33738
cg00109076	0.447197
cg00109300	0.123931
cg00109303	0.0870227
cg00109643	0.0410007
cg00109797	0.0582608
cg00110098	0.0997011
cg00110825	0.180031
cg00111333	0.185914
cg00112642	0.232236
cg00114412	0.118707
cg00114602	0.290445
cg00115173	0.450049
cg00115203	0.0770968
cg00115348	0.0145913
cg00116110	0.0195203
cg00116234	0.388388
cg00116289	0.35961
cg00116653	0.416646
cg00117839	0.118673
cg00117955	0.29004
cg00119476	0.112544
cg00122272	0.0119115
cg00122911	0.150928
cg00124810	0.185921
cg00126993	0.397739
cg00127523	0.0106013
cg00128439	0.143574
cg00130134	0.0797803
cg00130771	0.00669942
cg00131490	0.327167
cg00133237	0.156157
cg00133606	0.13247
cg00134217	0.178359
cg00138195	0.536114
cg00139115	0.116269
cg00141625	0.256998
cg00143077	0.0682296
cg00143792	0.233862
cg00145315	0.222855
cg00146111	0.0851257
cg00146174	0.110464
cg00146253	0.486528
cg00146676	0.107885
cg00147440	0.0672744
cg00149071	0.555679
cg00149440	0.482406
cg00149689	0.0614211
cg00152260	0.140262
cg00152482	0.121983
cg00153046	0.222371
cg00153387	0.212998
cg00154486	0.11527
cg00156720	0.00355097
cg00156769	0.152492
cg00157812	0.0551102
cg00158333	0.188349
cg00159476	0.136937
cg00159753	0.109516
cg00160892	0.259183
cg00164295	0.464799
cg00165325	0.11673
cg00166579	0.103363
cg00166917	0.427178
cg00167250	0.197499
cg00167491	0.00295438
cg00167853	0.151484
cg00168042	0.348155
cg00168721	0.182918
cg00169860	0.216746
cg00170518	0.216017
cg00174373	0.182846
cg00175324	0.00526572
cg00176482	0.143361
cg00178703	0.0699938
cg00179765	0.0954308
cg00180385	0.107076
cg00180589	0.352323
cg00180801	0.100467
cg00180917	0.140742
cg00181100	0.135566
cg00181698	0.183443
cg00183899	0.3575
cg00184699	0.03215
cg00187380	0.324954
cg00187832	0.0314073
cg00189226	0.0939074
cg00190744	0.299706
cg00190912	0.102596
cg00191058	0.15354
cg00192066	0.304576
cg00192998	0.0530432
cg00193075	0.534945
cg00193158	0.219093
cg00193345	0.307994
cg00194126	0.0137555
cg00194417	0.0568431
cg00194857	0.14196
cg00195533	0.261546
cg00195577	0.169446
cg00196544	0.197292
cg00197024	0.302306
cg00197058	0.0771918
cg00197325	0.227915
cg00197456	0.0937006
cg00199899	0.298877
cg00200794	0.0193071
cg00200899	0.244533
cg00202143	0.0805415
cg00202194	0.136955
cg00203745	0.348626
cg00204390	0.174297
cg00204462	0.00279256
cg00205229	0.28938
cg00206304	0.133768
cg00207040	0.297394
cg00207813	0.0933744
cg00207962	0.395907
cg00209445	0.104265
cg00211337	0.156514
cg00211372	0.194373
cg00211423	0.14755
cg00213533	0.00819433
cg00214262	0.137066
cg00215378	0.113499
cg00216013	0.102789
cg00216659	0.016714
cg00217702	0.0343486
cg00218407	0.0403689
cg00220188	0.0638263
cg00220825	0.127777
cg00222071	0.39386
cg00222474	0.126374
cg00223609	0.213772
cg00225449	0.220518
cg00227334	0.364208
cg00232174	0.0441761
cg00234132	0.109145
cg00234378	0.184423
cg00235789	0.0379205
cg00236075	0.0427819
cg00236396	0.167746
cg00238638	0.0644345
cg00239815	0.101757
cg00240737	0.140715
cg00243488	0.598765
cg00244134	0.0217719
cg00244213	0.121514
cg00246701	0.161159
cg00246767	0.0630378
cg00247020	0.0540173
cg00247437	0.273757
cg00247864	0.0761831
cg00247972	0.0210583
cg00249321	0.0615426
cg00249744	0.0935136
cg00249943	0.105178
cg00250171	0.000332458
cg00250365	0.384725
cg00250826	0.0250426
cg00251344	0.0564676
cg00251385	0.183039
cg00251636	0.00797853
cg00252955	0.0158558
cg00253748	0.0775788
cg00253867	0.381235
cg00256784	0.0497613
cg00257941	0.285367
cg00258173	0.0440373
cg00259292	0.0706835
cg00259935	0.0956712
cg00259969	0.395514
cg00261096	0.081205
cg00261570	0.105282
cg00262856	0.187315
cg00263654	0.0262086
cg00264131	0.388343
cg00264579	0.114463
cg00264615	0.00941854
cg00267231	0.0685962
cg00267482	0.0875257
cg00267853	0.057663
cg00269503	0.17029
cg00270194	0.0565166
cg00271154	0.0197134
cg00271378	0.222058
cg00271426	0.464445
cg00271703	0.373636
cg00272971	0.0213137
cg00273046	0.0488357
cg00273076	0.174961
cg00274492	0.0263548
cg00279054	0.528396
cg00279752	0.428706
cg00280963	0.0347258
cg00281024	0.0369924
cg00281640	0.152552
cg00281833	0.0293536
cg00282490	0.0144709
cg00282704	0.129128
cg00282792	0.0735528
cg00284078	0.207741
cg00286137	0.308968
cg00286320	0.0564958
cg00286916	0.436128
cg00289591	0.26904
cg00290109	0.0266304
cg00290302	0.0784562
cg00290812	0.0479362
cg00292639	0.019364
cg00293511	0.359634
cg00294442	0.0890035
cg00295657	0.0134579
cg00295725	0.164587
cg00296110	0.350692
cg00296428	0.0754097
cg00297075	0.0909836
cg00297805	0.344986
cg00297951	0.16444
cg00298032	0.0417286
cg00298301	0.229908
cg00298697	0.318366
cg00299517	0.179253
cg00300211	0.112656
cg00300224	0.025763
cg00300233	0.213494
cg00301020	0.164081
cg00301226	0.123875
cg00301801	0.0981115
cg00304629	0.205033
cg00306239	0.311807
cg00307913	0.128151
cg00308441	0.33252
cg00308763	0.255048
cg00309259	0.115028
cg00309562	0.0844938
cg00309578	0.238069
cg00310182	0.179915
cg00310215	0.555761
cg00311846	0.431959
cg00311934	0.0929794
cg00312241	0.0594273
cg00314427	0.34278
cg00315292	0.0518868
cg00316483	0.048771
cg00318947	0.150754
cg00319727	0.0887063
cg00321644	0.179288
cg00323008	0.0380816
cg00323590	0.0797441
cg00323965	0.100888
cg00324422	0.0643744
cg00324754	0.181472
cg00324991	0.125421
cg00325115	0.317698
cg00325217	0.0884032
cg00325478	0.238019
cg00325725	0.513936
cg00328865	0.121693
cg00330845	0.0816542
cg00331096	0.563783
cg00331190	0.0913403
cg00331900	0.0642898
cg00332221	0.166095
cg00334236	0.124028
cg00339654	0.458417
cg00339708	0.328004
cg00343067	0.235701
cg00343217	0.220473
cg00345983	0.162964
cg00349017	0.0447482
cg00349375	0.0825454
cg00350220	0.245251
cg00350702.1	0.0217861
cg00350702.2	0.0208326
cg00351264	0.244001
cg00356067	0.256919
cg00359760	0.140505
cg00360105	0.119095
cg00360524	0.139746
cg00362487	0.15421
cg00362836	0.328224
cg00364500	0.0457382
cg00366136	0.0519976
cg00366950	0.0485326
cg00367518	0.0750463
cg00369613	0.155228
cg00369852	0.151414
cg00370841	0.0369547
cg00371107	0.139481
cg00372284	0.0975402
cg00373808	0.0115213
cg00374382	0.132846
cg00376184	0.0521106
cg00379717	0.039721
cg00379872	0.0254978
cg00380167	0.287671
cg00381965	0.360897
cg00382005	0.0555459
cg00383161	0.0858698
cg00383766	0.00298954
cg00385093	0.156751
cg00386499	0.117347
cg00386797	0.269932
cg00386839	0.0300506
cg00388556	0.170668
cg00389116	0.0180729
cg00389526	0.0561188
cg00393155	0.263534
cg00393367	0.0577726
cg00396618	0.0995096
cg00398876	0.0861395
cg00399596	0.139091
cg00399624	0.112045
cg00400141	0.114482
cg00401084	0.0744085
cg00401116	0.210412
cg00402434	0.525203
cg00403457	0.0191057
cg00405803	0.159026
cg00407148	0.260193
cg00409684	0.4644
cg00410898.1	0.289393
cg00410898.2	0.341833
cg00411555	0.122753
cg00411965	0.480283
cg00414520	0.433837
cg00416783	0.443632
cg00418090	0.102328
cg00418401	0.269871
cg00419202	0.151876
cg00419757	0.24679
cg00422594	0.0709265
cg00422680	0.257134
cg00422730	0.0485963
cg00424048	0.192155
cg00424298	0.0326859
cg00424367	0.0538144
cg00424624	0.0989639
cg00426154	0.0268668
cg00426659	0.452496
cg00427623	0.291293
cg00427871	0.157083
cg00428557	0.288119
cg00433042	0.113793
cg00434962	0.014633
cg00437193	0.226743
cg00437358	0.158949
cg00438646	0.485563
cg00439117	0.0760194
cg00439253	0.0586373
cg00441553	0.149778
cg00442423	0.0045231
cg00443041	0.225464
cg00443833	0.00393564
cg00444928	0.041858
cg00445879	0.0939053
cg00447136	0.158046
cg00449321	0.0616824
cg00450713	0.197388
cg00450884	0.163767
cg00450891	0.0985685
cg00450910	0.13662
cg00451044	0.0894398
cg00452125	0.0506151
cg00453591	0.0925237
cg00454274	0.130934
cg00455143	0.023208
cg00455362	0.0964839
cg00455875	0.30947
cg00456768	0.00944316
cg00457583	0.586911
cg00458124	0.0831258
cg00458823	0.0157273
cg00459263	0.266123
cg00462525	0.592315
cg00463693	0.373163
cg00464569	0.232494
cg00464610	0.408139
cg00464803	0.146884
cg00465284	0.339699
cg00465985	0.258571
cg00466720	0.112631
cg00466950	0.235326
cg00467357	0.02303
cg00469450	0.122373
cg00470694	0.196388
cg00470955	0.258082
cg00470976	0.159582
cg00471170	0.0938388
cg00471663	0.0537822
cg00471664	0.0265329
cg00471897	0.463559
cg00472347	0.255543
cg00472898	0.150814
cg00472926	0.0289114
cg00473176	0.0100383
cg00474060	0.120577
cg00474657	0.0325902
cg00475260	0.0989572
cg00475509	0.0397156
cg00476429	0.0406179
cg00477261	0.11359
cg00479641	0.0641016
cg00480149	0.164432
cg00481760	0.00735867
cg00482994	0.438378
cg00483633	0.23497
cg00484915	0.199008
cg00485681	0.380772
cg00486031	0.276894
cg00487538	0.294
cg00489376	0.110828
cg00489428	0.0713675
cg00490620	0.128549
cg00491561	0.155241
cg00493297	0.2403
cg00493831	0.0843834
cg00493843	0.0112476
cg00495518	0.0224628
cg00499875	0.339858
cg00499973	0.191411
cg00500341	0.0713245
cg00500681	0.0774321
cg00504333	0.151095
cg00504554	0.239133
cg00505361	0.175959
cg00505445	0.0166104
cg00507817	0.0998908
cg00508255	0.314742
cg00510450	0.126587
cg00512700	0.193095
cg00513357	0.105797
cg00515235	0.43964
cg00515954	0.154235
cg00516349	0.0310737
cg00518702	0.0713372
cg00518708	0.0905453
cg00519119	0.0740715
cg00519284	0.0839401
cg00519301	0.146408
cg00519323	0.0869493
cg00519918	0.052442
cg00521920	0.131977
cg00522402	0.163551
cg00522519	0.175862
cg00522668	0.135961
cg00523349	0.0511178
cg00523855	0.132175
cg00524115	0.321659
cg00525251	0.246019
cg00526068	0.0613975
cg00527415	0.0690142
cg00527510	0.125434
cg00528052	0.261504
cg00528541	0.364415
cg00529649	0.116257
cg00531009	0.0714815
cg00531909	0.178227
cg00532890	0.525309
cg00533774	0.238916
cg00535482	0.454826
cg00538388	0.0668661
cg00539598	0.133846
cg00540391	0.571424
cg00540706	0.143211
cg00542737	0.0670477
cg00543023	0.138289
cg00543458	0.1333
cg00545236	0.260891
cg00545696	0.0795412
cg00546281	0.046146
cg00546693	0.177633
cg00547789	0.268586
cg00548085	0.134361
cg00548487	0.0450256
cg00548719	0.240977
cg00550040	0.0431234
cg00551264	0.107837
cg00551503	0.228609
cg00552731	0.0574321
cg00553880	0.00717577
cg00553886	0.392031
cg00553911	0.0379906
cg00554332	0.442497
cg00555047	0.197083
cg00556573	0.0701402
cg00557947	0.240294
cg00559067	0.63814
cg00562438	0.268678
cg00562553	0.0918576
cg00562749	0.0735979
cg00563016	0.0745301
cg00563045	0.172454
cg00564054	0.105163
cg00566346	0.0532181
cg00566395	0.142039
cg00566855	0.0819506
cg00567001	0.175286
cg00568797	0.206867
cg00569374	0.203076
cg00570517	0.126957
cg00570985	0.173988
cg00571033	0.0808403
cg00571633	0.26945
cg00571722	0.30736
cg00572334	0.128958
cg00573041	0.0347141
cg00576279	0.445247
cg00576774	0.178482
cg00577233	0.0355127
cg00577835	0.0877848
cg00578937	0.0517326
cg00580052	0.0626106
cg00582446	0.0879125
cg00582950	0.00855709
cg00583628	0.123597
cg00583683	0.124877
cg00585108	0.144637
cg00585163	0.122236
cg00585359	0.151626
cg00585733	0.656243
cg00587168	0.595561
cg00589789	0.278736
cg00591406	0.169495
cg00593231	0.641613
cg00593862	0.165061
cg00594099	0.079882
cg00594698	0.323525
cg00595156	0.044593
cg00595237	0.313322
cg00595660	0.0776742
cg00597118	0.283023
cg00597234	0.0859922
cg00597285	0.443451
cg00597719	0.0597529
cg00597759	0.0811652
cg00598343	0.323189
cg00598724	0.00332116
cg00599230	0.0489789
cg00601070	0.130893
cg00604109	0.0788488
cg00606085	0.0556931
cg00608008	0.2808
cg00608221	0.0198058
cg00608633	0.125664
cg00611149	0.52631
cg00611206	0.109711
cg00611309	0.092742
cg00612583	0.0614577
cg00612925	0.264275
cg00613562	0.167248
cg00614320	0.209829
cg00614622	0.156603
cg00614923	0.0726604
cg00615662	0.152827
cg00616272	0.00563209
cg00618420	0.501545
cg00618479	0.153877
cg00621224	0.0706056
cg00621654	0.0615794
cg00622374	0.193207
cg00623160	0.347126
cg00623391	0.200244
cg00627621	0.00861878
cg00627626	0.118029
cg00627678	0.207371
cg00631268	0.332207
cg00633857	0.00026583
cg00634704	0.354757
cg00637411	0.0116574
cg00638532	0.0499923
cg00640107	0.13513
cg00640255	0.0316217
cg00643363	0.100239
cg00643485	0.118135
cg00645382	0.00802856
cg00649365	0.0300647
cg00650240	0.482885
cg00650422	0.535007
cg00651667	0.0285873
cg00653777	0.188224
cg00653985	0.210786
cg00656055	0.136207
cg00658736	0.172202
cg00658751	0.0883709
cg00658920	0.103151
cg00658982	0.169431
cg00659065	0.296281
cg00659574	0.132969
cg00660874	0.133055
cg00662491	0.0561645
cg00662931	0.255699
cg00663363	0.110218
cg00663972	0.0538812
cg00666549	0.0282529
cg00668187	0.132441
cg00668252	0.100124
cg00669285	0.0185069
cg00670113	0.0285303
cg00670697	0.0012878
cg00672291	0.183608
cg00672555	0.623266
cg00672657	0.695611
cg00672891	0.1778
cg00673150	0.00168009
cg00674395	0.0723216
cg00675053	0.23294
cg00675389	0.255305
cg00676135	0.0288288
cg00678568	0.0718642
cg00678608	0.265105
cg00678823	0.0162838
cg00679862	0.0774471
cg00684550	0.197624
cg00684577	0.00613885
cg00685149	0.0720015
cg00686910	0.0667625
cg00687713	0.0794113
cg00688078	0.10877
cg00688975	0.139683
cg00689383	0.14092
cg00689651	0.0452519
cg00690028	0.0626708
cg00691401	0.249832
cg00693817	0.30072
cg00694357	0.212621
cg00695659	0.0845979
cg00696175	0.286013
cg00696388	0.546677
cg00696623	0.32843
cg00697942	0.220555
cg00698219	0.0562075
cg00700237	0.208007
cg00703091	0.326786
cg00703273	0.0108963
cg00703619	0.0341728
cg00704341	0.0983409
cg00704763	0.164227
cg00708404	0.0721445
cg00709542	0.260788
cg00711678	0.276032
cg00713411	0.286271
cg00715063	0.174944
cg00715100	0.218279
cg00716110	0.110183
cg00716140	0.256237
cg00716194	0.0302083
cg00716196	0.219437
cg00716372	0.274613
cg00718342	0.31122
cg00719175	0.3494
cg00719335	0.167529
cg00720104	0.551456
cg00720992	0.0676451
cg00724499	0.0815617
cg00724865	0.330354
cg00726571	0.013866
cg00727061	0.149437
cg00727310	0.0150089
cg00727382	0.100876
cg00728976	0.0298818
cg00730275	0.0245661
cg00730730	0.286968
cg00731024	0.138307
cg00731079	0.00471372
cg00733912	0.480466
cg00737936	0.168757
cg00738250	0.236423
cg00738572	0.352336
cg00738648	0.100347
cg00738721	0.0377799
cg00740694	0.171742
cg00740870	0.0746904
cg00741609	0.383587
cg00742557	0.014148
cg00743491	0.0438502
cg00743923	0.424409
cg00744070	0.0285858
cg00745868	0.257064
cg00746230	0.220446
cg00746259	0.384757
cg00747868	0.217018
cg00748157	0.0289855
cg00748659	0.174683
cg00750099	0.00840256
cg00750399	0.0020143
cg00751472	0.0301129
cg00752442	0.390733
cg00752670	0.188992
cg00752852	0.0345734
cg00752968	0.422321
cg00753411	0.0852555
cg00755021	0.407556
cg00756693	0.0485651
cg00758003	0.16103
cg00758337	0.0347952
cg00760643	0.040191
cg00761619	0.0369937
cg00762209	0.116737
cg00763618	0.035662
cg00764129	0.123829
cg00764339	0.0537439
cg00764475	0.109633
cg00765068	0.30619
cg00766718	0.108263
cg00766988	0.087684
cg00767915	0.499099
cg00769951	0.308577
cg00770316	0.220044
cg00772083	0.222845
cg00773909	0.137072
cg00774005	0.254503
cg00774674	0.138163
cg00775910	0.0423936
cg00776597	0.0136954
cg00776783	0.299412
cg00777340	0.481082
cg00777947	0.127758
cg00779472	0.032168
cg00780852	0.411011
cg00782708	0.166695
cg00783674	0.244213
cg00783833	0.154778
cg00784442	0.123749
cg00784834	0.541478
cg00784860	0.034998
cg00785632	0.16939
cg00785760	0.189327
cg00785909	0.0489511
cg00786351	0.219625
cg00786734	0.234659
cg00786827	0.319779
cg00787665	0.0960682
cg00788325	0.183156
cg00788669	0.0518867
cg00788877	0.407316
cg00789527	0.0809264
cg00791213	0.139808
cg00791311	0.180132
cg00791863	0.0358753
cg00793219	0.0314676
cg00793748	0.0806879
cg00793774	0.00330193
cg00794219	0.0116257
cg00794359	0.232058
cg00794775	0.0135894
cg00794881	0.432132
cg00795277	0.401726
cg00797540	0.122853
cg00797557	0.0061628
cg00798698	0.191046
cg00800848	0.120393
cg00801362	0.0526254
cg00801799	0.209415
cg00802115	0.0380983
cg00802789	0.255402
cg00803366	0.443166
cg00806006	0.0261686
cg00806925	0.00895377
cg00807226	0.0323391
cg00807903	0.14015
cg00808134	0.06
cg00809089	0.0724273
cg00809740	0.0212039
cg00810217	0.0305628
cg00810883	0.22788
cg00811020	0.186909
cg00811221	0.0801069
cg00811894	0.137121
cg00815545	0.136359
cg00815652	0.117119
cg00815761	0.0811382
cg00816192	0.555492
cg00817637	0.346516
cg00820579	0.0893051
cg00822110	0.0104827
cg00823323	0.0295677
cg00823476	0.223586
cg00823568	0.0430583
cg00824176	0.0236866
cg00826534	0.0150074
cg00826905	0.0498052
cg00827518	0.279861
cg00827935	0.129395
cg00830351	0.130143
cg00831548	0.0270878
cg00833037	0.277569
cg00833227	0.092284
cg00838150	0.566553
cg00838278	0.0658196
cg00838404	0.0877731
cg00838881	0.0955631
cg00839031	0.362636
cg00839129	0.240414
cg00839434	0.39103
cg00841581	0.0409931
cg00842154	0.329545
cg00842325	0.424157
cg00842370	0.0639154
cg00843152	0.17374
cg00843792	0.0497976
cg00844490	0.0220125
cg00847015	0.553609
cg00847072	0.183065
cg00847238	0.168931
cg00848520	0.0675698
cg00850663	0.151052
cg00851590	0.0310341
cg00851842	0.106231
cg00851901	0.0302072
cg00851988	0.326685
cg00852595	0.226615
cg00853576	0.100619
cg00855091	0.0824615
cg00855137	0.392467
cg00855890	0.0310282
cg00856080	0.270037
cg00857016	0.181199
cg00857360	0.100995
cg00857814	0.197286
cg00858647	0.0906305
cg00858997	0.120609
cg00859590	0.213806
cg00859637	0.0215756
cg00860188	0.0333508
cg00860189	0.333694
cg00860225	0.0546911
cg00860361	0.0437908
cg00860838	0.134616
cg00861228	0.100091
cg00861348	0.191215
cg00861892	0.195201
cg00862066	0.0863824
cg00862376	0.391333
cg00863447	0.0584823
cg00863740	0.094963
cg00864083	0.170163
cg00865099	0.270053
cg00867443	0.523635
cg00867949	0.390048
cg00868376	0.163822
cg00871526	0.0462191
cg00873201	0.0496472
cg00874125	0.0573329
cg00874874	0.313687
cg00875779	0.184929
cg00876235	0.264659
cg00876659	0.174061
cg00877739	0.026986
cg00877778	0.0662639
cg00878023	0.257109
cg00879119	0.216038
cg00879444	0.268846
cg00883967	0.0863931
cg00887636	0.0376857
cg00887670	0.0503363
cg00887982	0.0992881
cg00889599	0.137457
cg00890651	0.283
cg00890916	0.0460159
cg00893084	0.330935
cg00893471	0.171644
cg00894554	0.0989401
cg00896157	0.428494
cg00896209	0.0892316
cg00896768	0.175267
cg00896947	0.294832
cg00897537	0.0584104
cg00897651	0.0936678
cg00900456	0.356994
cg00900674	0.21199
cg00900734	0.3082
cg00901683	0.0262481
cg00901685	0.292485
cg00902032	0.275856
cg00902275	0.163366
cg00902440	0.0697173
cg00902716	0.189359
cg00903722	0.15474
cg00903815	0.173593
cg00904423	0.304004
cg00906833	0.109107
cg00906983	0.0528553
cg00907438	0.205705
cg00908601	0.0505066
cg00908709	0.283118
cg00908850	0.208132
cg00908965	0.244972
cg00909225	0.334422
cg00909385	0.00719229
cg00910419	0.546595
cg00913314	0.125124
cg00914030	0.265274
cg00915004	0.0396827
cg00915395	0.0518194
cg00915647	0.243548
cg00915901	0.183804
cg00916651	0.305656
cg00917676	0.0259968
cg00918089	0.395271
cg00918383	0.279915
cg00919143	0.0733633
cg00919407	0.501312
cg00920372	0.0323658
cg00920454	0.156748
cg00920973	0.180648
cg00921109	0.176216
cg00922630	0.110561
cg00923443	0.0453175
cg00928732	0.0535956
cg00929113	0.507845
cg00929516	0.162453
cg00930337	0.131841
cg00930873	0.264563
cg00933498	0.148594
cg00936991	0.0443117
cg00939855	0.108309
cg00940840	0.0767156
cg00941603	0.142277
cg00942997	0.125751
cg00944045	0.141543
cg00945808	0.546078
cg00946032	0.157199
cg00948634	0.116534
cg00951719	0.251776
cg00951891	0.00670546
cg00952114	0.499846
cg00952468	0.426397
cg00953793	0.174234
cg00953859	0.588181
cg00954002	0.158833
cg00954258	0.50393
cg00954841	0.030202
cg00956510	0.376245
cg00957001	0.128722
cg00957471	0.201399
cg00957561	0.544623
cg00958552	0.295754
cg00959147	0.207229
cg00959249	0.228806
cg00960192	0.0754707
cg00963092	0.217714
cg00965104	0.314825
cg00965692	0.111221
cg00965883	0.0188776
cg00966253	0.532631
cg00967479	0.0291242
cg00967835	0.0977228
cg00967908	0.14923
cg00971828	0.07614
cg00973544	0.0388638
cg00973592	0.138412
cg00975228	0.0140862
cg00975350	0.0515112
cg00975442	0.187433
cg00976065	0.324292
cg00976203	0.0716264
cg00976917	0.337308
cg00980719	0.0591947
cg00981548	0.0740748
cg00982312	0.356211
cg00983568	0.35334
cg00987824	0.174536
cg00988050	0.0555308
cg00988711	0.0726143
cg00988788	0.136324
cg00989001	0.185219
cg00989341	0.0798131
cg00989791	0.179762
cg00992842	0.328489
cg00993368	0.0294969
cg00993893	0.388011
cg00994804	0.152109
cg00995686	0.258332
cg00995852	0.0585423
cg01000173	0.178914
cg01000178	0.0245782
cg01001202	0.0901774
cg01001800	0.0559878
cg01005773	0.0434149
cg01006396	0.120363
cg01007604	0.228754
cg01008025	0.0323759
cg01008443	0.0600065
cg01009870	0.244708
cg01012005.1	0.395103
cg01012005.2	0.428821
cg01013124	0.0917834
cg01015974	0.259494
cg01016328	0.219173
cg01017056	0.227772
cg01019040	0.421928
cg01019569	0.0914228
cg01019608	0.0144242
cg01020408	0.248427
cg01021339	0.148298
cg01022031	0.296607
cg01022174	0.0169435
cg01022378	0.147737
cg01022861	0.516819
cg01024113	0.141926
cg01024757	0.277158
cg01026140	0.0702421
cg01027277	0.0852715
cg01027323	0.359952
cg01027805.1	0.0928162
cg01027805.2	0.147539
cg01028270	0.151813
cg01029325	0.226661
cg01029859	0.0529961
cg01030727	0.143948
cg01032183	0.132027
cg01032683	0.470892
cg01033486	0.0492837
cg01033833	0.592734
cg01034352	0.251729
cg01034494	0.358835
cg01036016	0.14212
cg01036505	0.314034
cg01037009	0.319028
cg01038105	0.349867
cg01038699	0.0936086
cg01039531	0.0314165
cg01039540	0.348171
cg01041720	0.0343242
cg01042193	0.239338
cg01043501	0.239054
cg01045331	0.244124
cg01046634	0.203297
cg01047058	0.197881
cg01047218	0.033676
cg01047390	0.0346718
cg01049141	0.506741
cg01049455	0.17964
cg01050866	0.352431
cg01051527	0.0250627
cg01051653	0.0826045
cg01052352	0.327983
cg01052585	0.61797
cg01052727	0.162343
cg01053290	0.682723
cg01053921	0.400212
cg01054501	0.107325
cg01056020	0.121685
cg01058499	0.153781
cg01059261	0.0300615
cg01059743	0.0967692
cg01061575	0.616912
cg01061817	0.0396252
cg01063757	0.255435
cg01063908	0.379897
cg01065375	0.0427256
cg01065776	0.170535
cg01066008	0.0455099
cg01067793	0.0198365
cg01068369	0.0206486
cg01068768	0.0684629
cg01070983	0.0427444
cg01072364	0.0159246
cg01072588	0.0153361
cg01073668	0.144886
cg01073946	0.162682
cg01074811	0.0679221
cg01075824	0.28722
cg01077341	0.101899
cg01078984	0.102947
cg01079397.1	0.0172674
cg01079397.2	0.402896
cg01079453	0.0768843
cg01079466	0.267026
cg01079539	0.516736
cg01079563	0.354865
cg01079751	0.0395956
cg01079812	0.65484
cg01080993	0.161493
cg01081765	0.143113
cg01084584	0.0520587
cg01085196	0.0930043
cg01087729	0.461968
cg01088131	0.102985
cg01088303	0.150534
cg01088385	0.324421
cg01088404	0.351528
cg01089519	0.05519
cg01090134	0.2
cg01090334	0.373007
cg01090774	0.170473
cg01092932	0.208159
cg01093013	0.228936
cg01093365	0.0468328
cg01093482	0.139202
cg01093750	0.0380294
cg01096178	0.0826027
cg01096459	0.00388496
cg01096814	0.243407
cg01097137	0.0254654
cg01097606	0.210507
cg01097631	0.0783042
cg01099217	0.667247
cg01099625	0.0623445
cg01100740	0.29178
cg01101069	0.112819
cg01103892	0.254783
cg01104009	0.217944
cg01105418	0.0658795
cg01107103	0.0742395
cg01107215	0.179241
cg01107240	0.218086
cg01107534	0.0396729
cg01110553	0.0622425
cg01112486	0.0913787
cg01112551	0.191804
cg01118057	0.281366
cg01118512	0.155433
cg01118731	0.378885
cg01119116	0.0039637
cg01120541	0.0393477
cg01120624	0.167769
cg01121770	0.0195845
cg01122770	0.144955
cg01123520	0.0585621
cg01123777	0.122981
cg01125381	0.186033
cg01126232	0.246126
cg01127764	0.182418
cg01128516	0.285795
cg01130242	0.114247
cg01130418	0.156208
cg01130580	0.149681
cg01130719	0.0122215
cg01131263	0.0563132
cg01131483	0.0622311
cg01132510	0.0980896
cg01133215	0.109806
cg01134518	0.416361
cg01135274	0.264101
cg01136078	0.163005
cg01137610	0.172629
cg01137681	0.224503
cg01140515	0.46331
cg01140958	0.0499998
cg01141533	0.120843
cg01141580	0.348392
cg01141741	0.0668748
cg01143372	0.209677
cg01143391	0.216942
cg01145031	0.192785
cg01149078	0.484559
cg01150223	0.0494117
cg01150262	0.0216257
cg01150494	0.10273
cg01151827	0.280653
cg01153166	0.294826
cg01153660	0.340487
cg01154505	0.0512509
cg01155258	0.163154
cg01155266	0.127013
cg01156435	0.0384068
cg01156745	0.168959
cg01156877	0.367071
cg01156934	0.128092
cg01158430	0.0273627
cg01160956	0.0180023
cg01161204	0.0733163
cg01161521	0.124419
cg01163536	0.0527803
cg01163805	0.436604
cg01166318	0.313217
cg01166712	0.0164792
cg01167388	0.159251
cg01167424	0.351152
cg01167616	0.10565
cg01167862	0.0099067
cg01167936	0.0722044
cg01168718	0.234761
cg01169222	0.167144
cg01169651	0.156154
cg01169686	0.0579321
cg01171212	0.0060116
cg01171272	0.100725
cg01171336	0.504415
cg01171786	0.38215
cg01173053	0.17568
cg01173774	0.123011
cg01174929	0.0245319
cg01178121	0.259702
cg01178999	0.0787158
cg01179128	0.124594
cg01180003	0.264099
cg01180566	0.327083
cg01181227	0.556299
cg01182628	0.349037
cg01183821	0.083647
cg01184817	0.10335
cg01186017	0.0998698
cg01187271	0.380325
cg01190601	0.237613
cg01193554	0.380938
cg01193706	0.0702238
cg01193810	0.0600052
cg01194026	0.216806
cg01194087	0.136993
cg01194316	0.0834893
cg01195112	0.0677677
cg01197044	0.0956132
cg01197537	0.154716
cg01197840	0.0305786
cg01198287	0.213127
cg01198746	0.012037
cg01199420	0.157044
cg01200261	0.0419219
cg01200904	0.223198
cg01202361	0.37778
cg01202508	0.0387372
cg01203708	0.169923
cg01204422	0.0445205
cg01204444	0.0959975
cg01204508	0.226398
cg01206394	0.0725888
cg01206957	0.330693
cg01208948	0.201233
cg01209550	0.152879
cg01209857	0.0977398
cg01211648	0.0874736
cg01212216	0.144545
cg01213012	0.0284021
cg01213047	0.0721369
cg01213247	0.0808729
cg01213941	0.141453
cg01214458	0.204493
cg01220605	0.118938
cg01220800	0.420028
cg01221637	0.161827
cg01222249	0.0280386
cg01223055	0.242619
cg01224972	0.128352
cg01225942	0.429682
cg01227169	0.0901481
cg01227261	0.122665
cg01228014	0.17885
cg01229752	0.0624331
cg01232138	0.010649
cg01232381	0.153393
cg01232762	0.150353
cg01233692	0.0831313
cg01234044	0.440658
cg01234945	0.241097
cg01235968	0.0249284
cg01236822	0.0345411
cg01238435	0.267131
cg01239560	0.108095
cg01239622	0.319782
cg01239827	0.147647
cg01240843	0.429226
cg01241756	0.0785317
cg01241934	0.0753017
cg01242319	0.00554334
cg01243266	0.066534
cg01243312	0.468241
cg01243922	0.0550209
cg01245471	0.371102
cg01246498	0.00548513
cg01246749	0.298334
cg01247852	0.253082
cg01248517	0.0927521
cg01250422	0.0396493
cg01251574	0.119514
cg01252899	0.109462
cg01253807	0.196102
cg01253880	0.0502374
cg01254459	0.0177712
cg01255766	0.264222
cg01255800	0.0604601
cg01257520	0.028339
cg01258695	0.222952
cg01258963	0.0976609
cg01260478	0.192118
cg01261613	0.0937027
cg01262663	0.0861048
cg01263679	0.226034
cg01264497	0.381038
cg01266390	0.01701
cg01266508	0.142128
cg01267062	0.0129601
cg01267365	0.179702
cg01268650	0.052964
cg01268748	0.349287
cg01270409	0.316713
cg01272334	0.0385914
cg01272490	0.25892
cg01273180	0.271489
cg01273460	0.258403
cg01273518	0.257746
cg01275157	0.245246
cg01275810	0.181351
cg01276922	0.0659073
cg01277258	0.0275156
cg01279020	0.0894051
cg01280724	0.0283034
cg01280744	0.401703
cg01284284	0.335217
cg01286580	0.0319863
cg01290613	0.0245494
cg01292679	0.0449325
cg01292864	0.0353683
cg01293622	0.118089
cg01293647	0.341496
cg01293763	0.0203891
cg01294450	0.360871
cg01294452	0.0633835
cg01296942	0.24454
cg01297276	0.157135
cg01298452	0.330537
cg01301023	0.0935635
cg01301067	0.180883
cg01301138	0.308641
cg01301326	0.131432
cg01301379	0.158499
cg01302905	0.298347
cg01307387	0.174046
cg01307652	0.121616
cg01307653	0.0355879
cg01308925	0.197506
cg01309159	0.0975816
cg01309929	0.0810577
cg01311296	0.00661495
cg01312261	0.123004
cg01313856	0.123141
cg01314094	0.128556
cg01314454	0.146415
cg01314601	0.126201
cg01314755	0.194154
cg01316866	0.207793
cg01316934	0.12463
cg01317356	0.189195
cg01319039	0.0692358
cg01319431	0.370822
cg01319626	0.206465
cg01320719	0.103097
cg01322554	0.182059
cg01324452	0.105078
cg01324959	0.25487
cg01325609	0.185047
cg01326050	0.0828073
cg01326399	0.103595
cg01326566	0.17786
cg01327047	0.0549541
cg01328691	0.256047
cg01328716	0.150535
cg01328839	0.171596
cg01329059	0.356473
cg01329421	0.256834
cg01329441	0.122815
cg01329995	0.549107
cg01330940	0.105854
cg01332968	0.300313
cg01333192	0.255629
cg01333334	0.19954
cg01334355	0.420114
cg01334806	0.264154
cg01334830	0.0668455
cg01336022	0.445438
cg01336082	0.175579
cg01336859	0.130439
cg01337054	0.0314316
cg01337143	0.087181
cg01337511	0.0673376
cg01338393	0.0362894
cg01339203	0.165006
cg01340046	0.045912
cg01340118	0.320954
cg01340195	0.0613572
cg01341452	0.196529
cg01341696	0.0988589
cg01342051	0.311553
cg01342157	0.0894561
cg01342627	0.115092
cg01343642	0.0261063
cg01343704	0.0472025
cg01344347	0.00467672
cg01344546	0.0692075
cg01346827	0.0436846
cg01347849	0.0187595
cg01349535	0.146617
cg01351315	0.211654
cg01351663	0.407905
cg01351677	0.129152
cg01352789	0.330242
cg01352953	0.108191
cg01353533	0.27578
cg01355478	0.129636
cg01356224	0.230062
cg01357874	0.170933
cg01358290	0.132743
cg01358620	0.156178
cg01359274	0.116292
cg01359455	0.222543
cg01360156	0.0292428
cg01360368	0.369289
cg01360767	0.00606828
cg01361021	0.157627
cg01361776	0.201022
cg01362022	0.268918
cg01363325	0.217553
cg01365700	0.106095
cg01366864	0.112453
cg01368226	0.0097743
cg01369215	0.167586
cg01369393	0.174557
cg01369969	0.239262
cg01370449	0.112784
cg01370575	0.0371805
cg01373206	0.0373841
cg01374277	0.0666834
cg01374344	0.180517
cg01374899	0.225412
cg01376699	0.159413
cg01376725	0.0269366
cg01378367	0.234836
cg01378910	0.229743
cg01379609	0.1285
cg01380208	0.133426
cg01381410	0.0491502
cg01382164	0.310613
cg01383681	0.0379529
cg01384290	0.227259
cg01385056	0.0693912
cg01385439	0.240152
cg01385512	0.173076
cg01387835	0.0412313
cg01387937	0.0661358
cg01391058	0.15011
cg01391858	0.100755
cg01392682	0.117374
cg01392943	0.0951235
cg01393027	0.00225286
cg01393477	0.167405
cg01393721	0.0663711
cg01393939	0.0875396
cg01394860	0.14504
cg01397139	0.349922
cg01397373	0.0885245
cg01398149	0.0980832
cg01398352	0.325427
cg01399875	0.175489
cg01401198	0.0692278
cg01403539	0.666347
cg01403803	0.379929
cg01403858	0.280499
cg01405801	0.026603
cg01408700	0.223106
cg01409850	0.0515058
cg01409964	0.159254
cg01410982	0.30099
cg01412053	0.0585053
cg01413040	0.55524
cg01414173	0.302908
cg01416702	0.0948368
cg01416924	0.0491986
cg01418317	0.362114
cg01418409	0.222373
cg01418441	0.108668
cg01422094	0.0903118
cg01422896	0.29143
cg01423660	0.0809814
cg01423828	0.00516668
cg01426713	0.0802989
cg01427367	0.091218
cg01427985	0.00114204
cg01428630	0.209443
cg01428642	0.0444173
cg01429475	0.0389169
cg01429507	0.265721
cg01429989.1	0.303571
cg01429989.2	0.272542
cg01431336	0.255885
cg01432400	0.21206
cg01432620	0.588677
cg01432812	0.0272555
cg01432993	0.0082996
cg01433318	0.416778
cg01434508	0.206774
cg01434924	0.212516
cg01438021	0.112754
cg01440864	0.011425
cg01441091	0.0850235
cg01441716	0.405205
cg01444045	0.27769
cg01444080	0.0280447
cg01444413	0.0787127
cg01445252	0.127535
cg01447281	0.204372
cg01447515	0.0700245
cg01448483	0.0533471
cg01449601	0.187885
cg01450059	0.00445386
cg01450606	0.0628145
cg01450764	0.192101
cg01450839	0.184347
cg01451179	0.116
cg01452506	0.127198
cg01452820	0.0390814
cg01454704	0.202335
cg01455644	0.0735627
cg01455867	0.0283994
cg01456011	0.238644
cg01456511	0.128582
cg01456628	0.0565155
cg01456885	0.167221
cg01458681	0.110985
cg01459308	0.164779
cg01459514	0.0689946
cg01460217	0.0105764
cg01460788	0.225189
cg01460805	0.445832
cg01460860	0.298036
cg01461078	0.0236004
cg01462040	0.210487
cg01462418	0.0938833
cg01463338	0.1692
cg01463565	0.400091
cg01464821	0.251116
cg01465824	0.0676836
cg01466224	0.00938699
cg01466662	0.028809
cg01468418	0.162936
cg01468874	0.0583883
cg01471217	0.322473
cg01472737	0.129065
cg01473155	0.0144847
cg01475095	0.254582
cg01475649	0.31196
cg01475790	0.0821746
cg01475857	0.191623
cg01476234	0.289852
cg01476332	0.00473612
cg01476696	0.670012
cg01483295	0.213562
cg01483327	0.12824
cg01483359	0.0683567
cg01484668	0.357841
cg01485596	0.289291
cg01485645.1	0.303217
cg01485645.2	0.0175006
cg01486146	0.223276
cg01487011	0.130262
cg01487930	0.0780049
cg01488040	0.210704
cg01489832	0.399795
cg01490165	0.159545
cg01490570	0.22662
cg01493609	0.231749
cg01494053	0.00687149
cg01494784	0.00440481
cg01495148	0.0774344
cg01495882	0.0418647
cg01498131	0.12615
cg01500797	0.549191
cg01501200	0.0662906
cg01501208	0.333828
cg01502055	0.188448
cg01502462	0.0636929
cg01503390	0.200896
cg01504682	0.177273
cg01505662	0.324546
cg01507502	0.145955
cg01508445	0.0444002
cg01509444	0.125389
cg01509675	0.21976
cg01509710	0.0978151
cg01510597	0.101128
cg01510737	0.0347304
cg01510883	0.263659
cg01510925	0.443
cg01511450	0.0510272
cg01512145	0.0371614
cg01512389	0.212519
cg01513357	0.23051
cg01513560	0.0176077
cg01514664	0.0800951
cg01515407	0.0916868
cg01517654	0.141294
cg01518594	0.419601
cg01519760	0.473959
cg01521169	0.294052
cg01522553	0.32803
cg01522923	0.0548083
cg01523865	0.165064
cg01524299	0.095096
cg01524627	0.0594932
cg01524853	0.0912334
cg01526253	0.0640612
cg01526265	0.0506959
cg01527913	0.0826258
cg01528388	0.183037
cg01528792	0.0100148
cg01528970	0.074205
cg01530089	0.244463
cg01530159	0.15907
cg01531512	0.0224123
cg01531932	0.232905
cg01533729	0.394831
cg01534197	0.509775
cg01534906	0.512406
cg01535043	0.344341
cg01537268	0.184803
cg01537460	0.0578873
cg01537733	0.152224
cg01537787	0.431722
cg01538162	0.0465238
cg01538522	0.084026
cg01539117	0.211393
cg01539965	0.0631536
cg01546209	0.0898467
cg01546670	0.176694
cg01548368	0.0887826
cg01552040	0.233738
cg01553057	0.0841103
cg01553138	0.232923
cg01553943	0.0578729
cg01554470	0.112047
cg01556209	0.144164
cg01558300	0.00763655
cg01560036	0.0793206
cg01560325	0.21865
cg01562774	0.433284
cg01565849	0.304785
cg01566077	0.0593336
cg01567039	0.191738
cg01567668	0.0435203
cg01571001	0.0490465
cg01571965	0.338711
cg01572513	0.241218
cg01572724	0.114296
cg01573140	0.240558
cg01574836	0.129665
cg01575688	0.180918
cg01576619	0.115093
cg01578720	0.191827
cg01579023	0.114138
cg01579422	0.057596
cg01579428	0.0233577
cg01580126	0.0224096
cg01580681	0.414367
cg01581739	0.0556797
cg01583223	0.0756407
cg01584043	0.0951068
cg01584181	0.217052
cg01585174	0.0194369
cg01586768	0.0916149
cg01586860	0.0804042
cg01587716	0.145329
cg01587718	0.0267018
cg01588659	0.0658841
cg01589578	0.0686221
cg01589831	0.0527528
cg01589846	0.122788
cg01591012	0.0810805
cg01591148	0.0305587
cg01591898	0.0142948
cg01592346	0.30982
cg01592869	0.131736
cg01593388	0.089823
cg01594275	0.00770012
cg01594757	0.0184706
cg01594821	0.210822
cg01595678	0.433203
cg01597940	0.257763
cg01599380	0.0050699
cg01599973	0.201017
cg01600529	0.171656
cg01602213	0.280705
cg01603001	0.0874258
cg01606770	0.00991668
cg01607361	0.402182
cg01608205	0.16647
cg01608469	0.0623369
cg01608986	0.405456
cg01609034	0.0745909
cg01611369	0.138136
cg01611544	0.0448692
cg01611780	0.0930667
cg01612769	0.0912177
cg01614615	0.0226586
cg01614688	0.0525848
cg01615615	0.144548
cg01618051	0.0486268
cg01619693	0.095925
cg01619705	0.00386219
cg01620164	0.101011
cg01620430	0.345182
cg01621100	0.304813
cg01621700	0.175757
cg01622303	0.05154
cg01626197	0.0423644
cg01626791	0.116437
cg01630982	0.595021
cg01631295	0.209065
cg01631669	0.31342
cg01632700	0.0756886
cg01633443	0.0636214
cg01633774	0.256648
cg01634038	0.397613
cg01634795	0.054847
cg01635585	0.0331197
cg01635604	0.376034
cg01636866	0.154231
cg01637218	0.0410076
cg01637282	0.150602
cg01637769	0.0772735
cg01638826	0.391581
cg01639959	0.333199
cg01640606	0.421701
cg01641343	0.0679181
cg01642835	0.0941095
cg01643358	0.0494357
cg01643535	0.174306
cg01644832	0.0165446
cg01644941	0.0439298
cg01644993	0.0784482
cg01645746	0.107166
cg01646475	0.0454393
cg01648457	0.141171
cg01648756	0.0684992
cg01648898	0.0702576
cg01650941	0.0912792
cg01651170	0.463776
cg01651821	0.141331
cg01651980	0.0783737
cg01653419	0.0371071
cg01655437	0.376996
cg01655447	0.450608
cg01656505	0.0350261
cg01656588	0.0496268
cg01657263	0.143714
cg01657423	0.116081
cg01657761	0.120029
cg01658453	0.0848667
cg01658750	0.0879281
cg01658829	0.00359062
cg01659472	0.165032
cg01662148	0.0993991
cg01663261	0.299381
cg01663388	0.0478946
cg01663519	0.0171226
cg01663821	0.284654
cg01664258	0.0688962
cg01664666	0.327848
cg01665819	0.0288301
cg01667686	0.148831
cg01668262	0.0441491
cg01668476	0.117905
cg01668584	0.378083
cg01668879	0.0998096
cg01669013	0.129174
cg01670963	0.102455
cg01671869	0.119788
cg01671966	0.400039
cg01673863	0.0286847
cg01674452	0.0896512
cg01675333	0.0433343
cg01675972	0.395408
cg01676132	0.184678
cg01676370	0.425919
cg01676484	0.031644
cg01676825	0.0608152
cg01678137	0.12193
cg01678399	0.051873
cg01678549	0.192751
cg01682788	0.277325
cg01683044	0.220404
cg01683319	0.423392
cg01683971	0.225137
cg01685160	0.461313
cg01685922	0.368647
cg01686068	0.250048
cg01686348	0.487295
cg01686771	0.00157751
cg01687105	0.102004
cg01689298	0.332899
cg01689437	0.131589
cg01689963	0.0164747
cg01690057	0.141141
cg01691639	0.379427
cg01691914	0.00222829
cg01692291	0.139683
cg01693108	0.0522621
cg01694828	0.0668184
cg01695075	0.100128
cg01695906	0.223922
cg01696865	0.0320976
cg01697072	0.124865
cg01698272	0.0164222
cg01698540	0.0334671
cg01698674	0.259685
cg01700051	0.0247412
cg01700670	0.273956
cg01700800	0.0960523
cg01700964	0.220246
cg01701526	0.069098
cg01701664	0.341687
cg01702252	0.175413
cg01702540	0.0696202
cg01702758	0.177049
cg01703108	0.30966
cg01705052	0.545254
cg01705898	0.197652
cg01706233	0.0776666
cg01710150	0.0773942
cg01711379	0.1588
cg01712731	0.022647
cg01712842	0.39927
cg01712875	0.0563985
cg01713546	0.163058
cg01715384	0.17253
cg01716627	0.147762
cg01716698	0.0250407
cg01717089	0.00654291
cg01717800	0.401645
cg01718371	0.0544379
cg01718995	0.500192
cg01719435	0.258715
cg01720337	0.0672026
cg01724721	0.0967683
cg01725297	0.0210246
cg01726872	0.194041
cg01726897	0.27756
cg01727347	0.032513
cg01728384	0.164089
cg01730798	0.22413
cg01730937	0.201942
cg01732872	0.302263
cg01733991	0.199052
cg01736336	0.15159
cg01739251	0.437156
cg01740040	0.320988
cg01740606	0.0393004
cg01740828	0.0543129
cg01741060	0.142065
cg01741653	0.0843836
cg01742871	0.334388
cg01742897	0.142975
cg01743031	0.159927
cg01743293	0.0211638
cg01744051	0.0144044
cg01745451	0.126946
cg01745621	0.0211703
cg01745990	0.169363
cg01746550	0.206224
cg01749491	0.106386
cg01749784	0.304176
cg01750538	0.0826499
cg01750916	0.0656275
cg01751178	0.0463655
cg01751209	0.138391
cg01751715	0.326892
cg01751985	0.350397
cg01752200	0.0921309
cg01752243	0.374067
cg01753263	0.0533451
cg01753578	0.111751
cg01753854	0.0532736
cg01754290	0.267888
cg01755266	0.0701099
cg01755956	0.466569
cg01756262	0.420183
[truncated: 29,837 more rows]
